# Supplementary material for: Inhibition of HDAC6 alters fumarate hydratase activity and mitochondrial structure
Source: Nat Commun. 2025 Jul 28;16:6923. doi: 10.1038/s41467-025-61897-6 (PMC12304134; doi:10.1038/s41467-025-61897-6)
Supplement: Supplementary file 8 — Source Data 1 [file 41467_2025_61897_MOESM8_ESM.xlsx]

## Sheet: Fig 1
Fig 1B & Fig 1G						Fig 1C & Fig 1H
Mitochondrial cross-sectional area (µm^2)							Clearing % total
DMSO	10 µM BAS-2	30 µM BAS-2	sgSCR	sgHDAC6A			none/not determinable	<25%	25-50%	>50%
5.42826	5.56992	1.331	0.269759	0.234907		DMSO	87.88	7.576	4.545	0
0.995922	0.975516	3.10725	0.340107	0.234907		10 µM BAS-2	80.45	7.821	9.497	2.235
2.45114	2.42896	1.36176	0.340107	0.362698		30 µM BAS-2	86.67	4.667	6	2.667
2.94252	4.56616	2.72736	0.321451	0.362698		sgSCR	79	11	7.5	2
1.85595	2.36759	2.13942	0.431817	0.468865		sgHDAC6a	61	20	14	5.2
1.20694	4.46546	1.42401	0.438489	0.468865
	1.74046	5.7864	0.462089	0.403614		Fig 1C & Fig 1H	% mitogreen signal normalised to DMSO
1.29137	1.90371	7.03031	0.46896	0.446536		MDA-MB-231			BT-549
3.38288	0.520068	5.56903	0.46896	0.39781		DMSO	10 µM BAS-2	30 µM BAS-2	DMSO	10 µM BAS-2	30 µM BAS-2
2.5125	0.623283	0.886201	0.551683	0.415371		100		135.816
1.23962	1.05788	1.72981	0.572395	0.382007		100		131.345
2.84995	2.06549	2.83206	0.666437	0.399152		100		204.225	100	113.616
1.24213	1.03792	3.64077	0.750051	0.412829		100		146.697	100	105.08
0.795407	2.02379	0.95023	0.899984	0.426508		100	99.7357	142.352	100	108.897	204.246
0.73404	1.78527	1.47399	0.847595	0.433026		100	93.3023	118.58	100	106.328	196.149
0.479255	1.45403	0.777071	0.919104	0.540454		100	100.781	156.841	100	91.6577	181.813
0.822024	2.80869	1.14261	0.850907	0.581773		100	89.213	107.87	100	102.295	166.288
1.71473	1.9009	1.28028	0.795133	0.581773
1.57233	1.09189	2.49106	0.858637	0.578495
1.74549	0.890193	1.95266	0.858637	0.523002
0.784169	2.41284	3.56521	0.28524	0.561493
0.725463	7.98867	2.94681	0.3723	0.524604
1.85817	1.59806	1.16376	0.382998	0.562791
2.95538	5.29695	1.35437	0.393144	0.54149
0.945793	3.0969	1.63991	0.426019	0.486522
1.13522	2.72707	2.30681	0.426019	0.594449
1.72168	3.77548	2.50393	0.528995	0.663061
1.07311	3.98147	2.19236	0.498469	0.719154
1.18017	2.34733	1.65588	0.606611	0.669899
1.09869	4.49355	0.623579	0.603332	0.673175
3.32699	2.04094	0.660547	0.697175	0.679931
0.561472	0.995774	2.40825	0.815269	0.712692
0.947716	6.63874	1.22039	0.87335	0.744191
1.81262	1.37152	1.3378	0.816909	0.679653
0.7472	5.05	3.6214	0.806905	0.679653
1.61196	2.87538	1.7415	0.807953	0.726762
2.34097	2.40308	1.87355	0.871701	0.68724
0.890341	2.46578	2.40692	0.926609	0.687317
4.56365	1.93639	0.821728	0.926609	0.713881
1.41869	0.968714	2.63021	0.926547	0.665907
0.559106	2.44818	1.81233	1.21422	0.732885
1.15444	1.38202	4.18228	1.14132	0.783928
0.365393	0.925683	2.48278	1.11019	0.842149
0.468313	1.849	1.78955	1.17758	0.827285
1.13581	3.87012	0.423507	1.33256	0.799261
1.53669	4.21969	0.646499	1.30788	0.867429
0.56443	4.89873	0.483544	1.26201	0.870649
0.618403	4.81976	0.495078	1.37914	0.847677
0.367907	2.6867	0.473932	1.42315
0.198297	2.20907	0.589125	1.41293	0.776189
0.585871	0.671638	1.27451	1.50683	0.811365
0.867125	2.09018	0.564726	1.48583	0.777791
0.548755	1.09263	1.06912	1.54323	0.856339
0.573746	3.44987	0.6916	1.49215	0.814373
0.937365	0.818327	0.379885	1.56218	0.757824
0.243251	1.17145	1.74741	1.66118	0.79149
1.10165	1.02165	1.04487	1.70862	0.920818
1.09441	1.10638	1.36546	1.84513	0.897068
1.85743	1.24509	0.83134	1.89176	0.964767
0.991042	1.00686	0.814335	1.90249	0.971271
0.850859	0.92243	1.63133	2.04616	0.917735
6.32303	1.64464	2.82422	1.92598	0.917735
3.00596	2.4013	1.54911	1.92598	0.927991
1.0811	1.41115	1.04309	2.07954	0.994264
0.788161	0.82927	0.615002	2.07954	0.967162
0.853965	1.48553	1.21847	2.10702	0.932875
2.38149	3.83951	0.690861	1.98219	0.909287
0.86195	2.63494	1.46453	2.08133	0.961363
1.22557	0.912818	4.95004	2.1918	0.920537
0.893299	1.61388	2.79849	2.26154	0.904858
0.607757	1.60353	0.363619	2.26154	0.957925
0.537221	2.55687	0.754151	2.36511	0.935566
0.68746	1.3798	0.743504	2.37549	0.952382
1.50564	2.91753	0.464024	2.44932	0.829988
0.500253	2.22223	3.60706	2.4628	0.879355
1.43303	4.39389	0.773078	2.57687	0.879355
0.839917	1.02698	2.18896	2.65005	0.93759
3.75848	2.37528	1.25278	2.71121	0.982137
2.228	0.866829	2.97638	2.79979	1.04113
2.14105	2.07258	0.672377	2.81775	0.946501
1.43777	2.12744	0.7333	2.93785	0.969484
0.712894	2.56293	2.05676	3.02273	0.969847
1.01396	2.36138	2.73076	3.05777	1.0297
0.744243	3.16403	3.31723	3.20633	1.10731
0.971228	2.04611	2.50703	3.30466	1.10632
1.23444	3.298	0.661582	3.3921	1.09888
1.86053	0.605391	3.31885	3.48111	1.14839
0.974185	2.6243	0.509569	3.56753	1.22295
0.771599	3.30392	0.895517	3.57084	1.20524
0.968566	2.85128	0.92376	3.66838	1.33531
1.14158	1.35348	0.933964	3.97906	1.34854
0.627867	2.00057	2.50378	4.9268	1.48945
0.949342	1.18135	2.14496	5.27114	1.42609
0.871857	1.06779	1.60619	5.162	1.5921
1.20043	0.983945	1.43196	5.24851	1.26413
0.461658	1.10609	0.644388	1.91027	1.22521
1.28398	2.28848	1.03969	1.84317	1.27193
1.70704	2.24412	0.727102	1.91324	1.23944
0.470383	4.84194	1.7067	1.52291	1.23944
0.510752	7.79999	1.20483	1.4656	1.26579
0.604503	1.11023	3.0498	1.547	1.13295
0.44066	3.53549	0.619877	1.60562	1.12273
1.00716	1.92796	1.37073	1.69036	1.01792
2.49742	1.23843	1.61793	1.76986	1.02504
0.574633	2.19221	1.20587	1.83658	1.04223
0.730195	6.92931	3.92557	1.78156	1.04918
0.549347	1.51717	1.76537	1.77462	1.09063
0.571824	2.30489	1.25281	1.66533	1.14905
0.443026	3.07146	1.66477	1.60714	1.05919
1.09899	3.68854	0.938843	1.55921	1.12255
0.976551	2.51798	1.95236	1.44998	1.15096
0.460032	6.87061	0.818771	1.50079	1.15096
1.689	3.80018	1.24583	1.42561	1.17796
0.334784	2.91028	0.982318	1.56629	1.11879
0.49212	4.46087	1.10328	1.47247	1.1396
1.14025	3.78125	0.279331	1.29607	1.06188
1.85994	2.21646	2.11768	1.24298	1.03095
2.47287	0.7994	1.92944	1.17839	1.16127
0.533968	0.741581	0.552009	1.11245	1.29024
0.725611	0.706979	1.50727	1.04541	1.30038
0.928197	2.74289	2.82363	1.13971	1.26347
1.18904	1.14099	1.61551	1.11632	1.27754
1.94615	2.71302	1.68397	1.06452	1.38483
3.74872	4.52402	1.41041	1.24093	1.3274
1.84959	1.87591	4.18199	1.35383	1.3274
1.37226	1.2025	1.39193	1.28542	1.25246
0.475706	1.21507	0.934112	1.23693	1.28964
1.45945	1.34934	4.53703	1.16544	1.21744
1.05551	2.35221	1.92013	1.09217	1.35773
0.397925	2.45602	0.553635	1.13339	1.31206
1.55325	5.1853	3.42473	0.943562	1.23423
1.87103	4.45156	4.98257	0.970198	1.21725
0.479551	7.31955	2.14223	1.04274	1.27117
	1.33425	0.725611	1.12082	1.27587
	1.51008	4.06132	0.992878	1.16739
	2.66067	1.30912	1.01465	1.19143
	3.03065	1.29477	0.935272	1.2847
	1.9843	0.870822	0.865545	1.38475
	1.53921	1.44486	0.768161	1.39228
	0.390827	1.33854	0.865841	1.47059
	1.42549	1.4354	0.825043	1.5734
	1.87887	2.8952	0.712819	1.61698
	3.06525	2.87716	0.698218	1.55859
	1.2096	1.04428	0.561727	1.41198
	0.630825	2.23776	0.658957	1.45263
	0.780915	1.70837	0.676475	1.44939
	1.31355	0.837994	0.533238	1.41953
	0.495225	5.96001	0.512304	1.41953
	2.60847	1.35851	0.488423	1.3887
	4.27219	0.920359	0.561543	1.42631
	3.24447		0.637869	1.42118
			0.589661	1.40337
			0.705818	1.42909
			0.654992	1.42167
			0.750449	1.5005
	1.80671		0.818039	1.36896
	0.779141		0.875967	1.48096
	2.5128		1.01046	1.43409
	1.44442		0.902661	1.46759
	1.0601		0.770018	1.50693
	0.618995		0.856432	1.54256
	1.55503		0.946617	1.50542
			0.804332	1.63927
			0.697935	1.57313
			0.627595	1.69142
			0.681602	1.73004
			0.784082	1.74432
			0.836234	1.63556
			0.821438	1.5653
				1.5653
				1.5653
	0.693523		0.856432	1.68689
	4.4276		0.856432	1.79854
	0.401474		0.856432	1.72285
	1.20457		0.856432	1.8274
	3.6285		0.856432	1.60054
	1.09189			1.45783
				1.55183
	1.80479			1.69134
	0.435041			1.77836
	2.14445			1.72413
	3.45652			1.67324
	1.17307			1.62205
	2.31317			1.71553
	2.24692			1.80532
	3.43612			1.80532
	0.860619			1.81246
	1.69359			1.93941
	4.40128			1.96291
	1.88685			1.87218
	2.57934			1.95668
	2.14489			2.00813
				2.12432
				2.08652
				1.98307
				1.9882
				1.94403
				1.89678
				1.94674
				1.96997
				2.04694
				2.10236
				1.88869
				1.92306
				1.73051
				1.77223
				2.12467
				2.15175
				2.23037
				2.272
				2.32717
				2.32717
				2.2925
				2.43095
				2.47016
				2.57022
				2.51599
				2.45861
				2.49045
				2.46275
				2.39741
				2.4249
				2.55028
				2.66413
				2.57592
				2.63396
				2.65844
				2.6356
				2.7281
				2.78858
				2.81637
				2.92164
				2.89791
				3.09709
				3.05354
				2.99158
				2.9367
				2.99868
				3.06419
				3.1385
				3.20094
				3.28093
				3.21165
				3.25045
				3.41767
				3.46093
				3.54111
				3.6728
				3.71649
				3.60784
				3.66596
				3.7031
				3.95189
				3.91345
				4.17428
				4.25121
				4.49572
				4.49216
				4.52476
				4.78457
				5.00953
				5.03999
				5.04564
				5.38851
				5.87055
				6.5505
				9.2127

## Sheet: Fig 2
Fig 2B	Picogreen pixel sum % of cytosolic ROI				Fig 2E & G	Mito -ve / DNA +ve / TFAM +ve foci per image
	DMSO	10uM	30uM		image	sgSCR	sgHDAC6A	DMSO	10µM	30µM
12 08 22	6.77306	8.42052	4.72994		#1	1	10	1	2	2
	7.18111		7.97491		#2	1	5	0	4	7
	6.84742		13.2727		#3	4	14	0	2	8
	5.54217				#4	3	17	1	6	5
16 09 22	6.2864	8.81441	13.1126
	6.59355	6.51119	13.3178
	6.89714	7.64898	9.28855
		7.05651
23 09 22	5.85001	16.1129	20.0977
	10.2275	15.6828	16.5375
	6.42731	17.6765	27.3965
	5.61363	14.7587	23.4869
	7.6486	13.39
	4.9776	15.7018
	7.45258	11.8693
	4.98029
	13.5484

## Sheet: Fig 3
											Mean PKMO intensity per mito							Mean branch diameter per mito
Fig 3B	Mean MitoSOX Red pixel intensity per cell region									Fig 3G	DMSO		MitoTEMPO 50 µM				Fig 3H	DMSO		MitoTEMPO 50 µM
	DMSO	10uM	30uM							Mito #	DMSO	BAS-2 10µM	DMSO	BAS-2 10µM			Mito #	DMSO	BAS-2 10µM	DMSO	BAS-2 10µM
	1.9011	1.37985	3.11497							1	45.629	31.45	62.074	54.806			1	0.344	0.263	0.384	0.293
	2.01158	2.22784	2.80806							2	19.233	89.581	68.159	88.107			2	0.296		0.304	0.433
	1.10427	2.82258								3	23.205	83.508	64.344	52.408			3	0.261	0.438	0.185	0.364
	1.13494	2.44453	2.63105							4	6.923	103.181	71.977	45.094			4	0.284	0.55	0.318	0.441
	0.613231		3.11497							5	8.786	45	31.5	106.15			5	0.284	0.243	0.178	0.442
		2.9011								6	31.505	56.143	29.013	85.797			6	0.403	0.277	0.214	0.368
	1.41766	2.80989	3.84639							7	54.758	83.79	19.6	63.529			7	0.371	0.568	0.142	0.437
	1.00955	2.84607								8	45.913	106.356	28.533	74.194			8	0.343	0.362	0.402	0.402
	1.90875	3.11455								9	9.846	61.125	13.906	70			9	0.284	0.142	0.318	0.577
										10	57.263	35.15	49.976	29.86			10	0.404	0.251	0.481	0.286
	1.44717	2.75034								11	16.279	34.239	12.333	80.184			11	0.289	0.327	0.201	0.405
	2.00018	1.91052								12	34.542	28.849	20.786	56.895			12	0.365	0.577	0.222	0.399
	1.18154									13	50.771	81.579	13.615	68.965			13	0.393	0.372	0.402	0.394
		2.04983								14	42.258	63.845	13.75	45.581			14	0.483	0.521	0.284	0.457
										15	55.926	21.05	24.721	30.567			15	0.347	0.263	0.426	0.232
		MitoSOX Red mean fluorescence intensity (MFI) normalised to DMSO control								16	17.667	29.889	19.282	31.194			16	0.249	0.158	0.374	0.336
Fig 3D		BT-549	MDA-MB-231	BT-549	MDA-MB-231	BT-549	MDA-MB-231			17	40.429	33.831	13.5	78.369			17	0.291	0.373	0.213	0.473
		10 µM BAS-2		20 µM BAS-2		30 µM BAS-2				18	35.622	18.857	11.118	19.182			18	0.402	0.208	0.284	0.284
	18 11 22	105.298	100.694	113.245	129.748	158.278	207.546			19	13.059	38.273	26	67.019			19	0.284	0.426	0.47	0.392
	24 11 22	114.256	97.2713	128.93	117.014	155.3	166.453			20	60.568	47.195	24.817	28.727			20	0.371	0.314	0.262	0.284
	01 12 22	102.196	103.528	113.355	122.776	142.729	175.613			21	62.074	51.924	11.792	61.805			21	0.318	0.545	0.318	0.393
										22	39.748	73.259	14.615	30.172			22	0.438	0.424	0.402	0.307
										23	60.792	22.913	9.154	17.177			23	0.467	0.301	0.284	0.318
										24	51.108	19.419	42.459	65.711			24	0.293	0.284	0.35	0.427
	% healthy (annexin V / PI -ve)									25	50.111	47.413	44.13	71.201			25	0.356	0.402	0.568	0.377
Fig 3E	DMSO			5 µM MitoTEMPO			50 µM MitoTEMPO			26	50.913	46.667	39.296	32.523			26	0.373	0.343	0.343	0.328
rep.	DMSO	30 µM BAS-2	50 µM BAS-2	DMSO	30 µM BAS-2	50 µM BAS-2	DMSO	30 µM BAS-2	50 µM BAS-2	27	51.032	67.294	64.533	42.439			27	0.279	0.39	0.37	0.432
#1	83.8	56.6	28.8	84.4	64	43.8	81.4	76.3	60.2	28	40.094	38.667	53.216	47.363			28	0.551	0.201	0.342	0.332
#2	86.7	62.2	31.7	85.8	75.5	47.4	86	77.1	56.8	29	62.887	75.676	20.513	22.324			29	0.434	0.34	0.29	0.402
#3	91.8	50	15.2	81.9	59.1	20.7	85.8	78.9	39.8	30	36.467	36.194	24.152	36.068			30	0.37	0.55	0.39	0.239
										31	45.55	24.625	17.128	43.647			31	0.37	0.284	0.512	0.387
										32	40.31	35.027	42.213	14.95			32	0.278	0.648	0.568	0.301
										33	47.571	12.722	20.696	72.367			33	0.348	0.2	0.284	0.382
										34	55.304	28.053	56.577	24.75			34	0.362	0.284	0.391	0.201
										35	48.961	65.122	45.183	53.971			35	0.468	0.434	0.372	0.402
										36	53.08	13.25	48.03	63.21			36	0.379	0.201	0.466	0.405
										37	33.702	38.698	25.571	64.013			37	0.329	0.426	0.384	0.353
										38	49.696	38.27	47.607	14.714			38	0.353	0.426	0.357	0.182
										39	53.096	46.286	24.823	55.032			39	0.35	0.55	0.307	0.473
										40	9.2	20.843	24.692	76.93			40	0.284	0.497	0.228	0.548
										41	45.229	36.958	73.095	49.535			41	0.339	0.402	0.432	0.355
										42	48.36	21.556	50.587	68.644			42	0.327	0.195	0.376	0.481
										43	39.656	65.661	31.052	42.051			43	0.393	0.427	0.327	0.379
										44	33.351	32.1	11.615	47.265			44	0.299	0.213	0.284	0.378
										45	27.167	25.923	32.488	17.562			45	0.201	0.269	0.469	0.274
										46	48.757	29.312	39.085	86.222			46	0.436	0.162	0.327	0.512
										47	52.077	13.895	9.5	27.345			47	0.377	0.284	0.201	0.402
										48	33.404	76.193	56.421	104.582			48	0.354	0.336	0.331	0.42
										49	58.845	89.287	21.312	17.022			49	0.376	0.357	0.284	0.289
										50	57.22	37.885	17.923	42.917			50	0.411	0.237	0.284	0.374
										51	38.833	32.5	43.781	74.99			51	0.284	0.318	0.402	0.363
										52	70.523	80.04	11.546	75.405			52	0.477	0.502	0.307	0.42
										53	27.088	31.148	15.364	38.087			53	0.24	0.483	0.301	0.303
										54	69.594	34.265	11.857	77.754			54	0.324	0.291	0.284	0.357
										55	34.259	29	75.108	62.457			55	0.397	0.194	0.375	0.422
										56	23.688	50.49	51.346	61.646			56	0.284	0.481	0.354	0.537
										57	71.696	27.212	37.901	24.346			57	0.384	0.274	0.328	0.295
										58	44.224	22.349	78.576	53.17			58	0.327	0.448	0.399	0.426
										59	18.037	29.957	48.337	54.768			59	0.284	0.385	0.344	0.337
										60	54	23.149	27.333	42.192			60	0.449	0.33	0.299	0.402
										61	23.474	76.957	14.933	73.08			61	0.318	0.51	0.284	0.371
										62	19.917	69.316	26.61	47.454			62	0.201	0.369	0.277	0.397
										63	54.245	50.289	22.02	44.667			63	0.272	0.449	0.27	0.201
										64	48.726	24.037	29.954	42.647			64	0.51	0.284	0.414	0.35
										65	68.173	55.951	38.766	35.2			65	0.383	0.375	0.418	0.284
										66	23.21	84.568	17.143	25.76			66	0.263		0.222	0.318
										67	39.736	60.212	30.315	27			67	0.331	0.471	0.597	0.284
										68	36.214	73.189	25.288	16.636			68	0.228	0.383	0.259	0.284
										69	45.36	36.949	39.42	16.238			69	0.191	0.648	0.331	0.318
										70	50.769	79.992	29.36	17.778			70	0.284	0.483	0.26	0.343
										71	56.131	34.6	28	76.25			71	0.4	0.426	0.362	0.367
										72	37.167	48.548	21.312	58.635			72	0.201	0.284	0.256	0.469
										73	29.375	24.982	32.839	41.828			73	0.402	0.568	0.438	0.294
										74	23.922	44.054	31.769	20.025			74	0.241	0.523	0.312	0.229
										75	59.919	19.167	36.406	46.396			75	0.358	0.201	0.384	0.42
										76	24.312	31.538	28.044	22.133			76	0.284	0.209	0.304	0.201
										77	45.443	78.31	24.068	36.46			77	0.416		0.322	0.477
										78	51.888	40.077	54.573	76.98			78	0.369	0.402	0.324	0.512
										79	49.438	71.635	21.869	79.011			79	0.409	0.43	0.284	0.389
										80	73.797	28.958	46.21	57.773			80	0.394	0.284	0.43	0.421
										81	29.75	42.893	20.877	24.846			81	0.201	0.583	0.318	0.284
										82	46.946	38.297	71.525	41.115			82	0.312	0.335	0.445	0.402
										83	26.086	25.4	48.467	9.76			83	0.426	0.284	0.307	0.284
										84	25.812	31.546	11.714	66.877			84	0.284	0.318	0.284	0.568
										85	52.703	40.688	55.987	41.901			85	0.387	0.586	0.359	0.295
										86	24.219	32.733	19.5	39.8			86	0.402	0.284	0.243	0.484
										87	49.134	28.588	52.184	31.3			87	0.356	0.489	0.367	0.301
										88	48.652	20.042	74.742	65.755			88	0.301	0.402	0.373	0.358
										89	58.116	28.308	86.061	42.956			89	0.367	0.186	0.466	0.344
										90	22.38	43.944	32.449	61.791			90	0.39	0.366	0.284	0.472
										91	26.786	25.725	34.944	14.222			91	0.419	0.401	0.284	0.284
										92	56.614	19.167	15.091	96.367			92	0.347	0.457	0.256	0.449
										93	43.672	78.406	85.594	53.596			93	0.358		0.461	0.449
										94	22.667	19.833	14.118	50.633			94	0.201	0.303	0.284	0.402
										95	51.681	86.978	21.947	10.615			95	0.349	0.426	0.179	0.284
										96	18.615	38.929	39.969	60.211			96	0.284	0.201	0.46	0.47
										97	12.833	42.958	61.272	35.16			97	0.402	0.402	0.397	0.284
										98	22.412	40.484	10.083	59.408			98	0.284		0.201	0.352
										99	29	56.32	15.857	14.461			99	0.201	0.475	0.228	0.201
										100	55.26	78.413	15.792	103.875			100	0.512		0.235	0.455
										101	41.834	49.902	71.205	76.558			101	0.356	0.438	0.337	0.361
										102	29.419	34	49.479	36			102	0.241	0.284	0.477	0.402
										103	25.103	22.537	58.679	76.714			103	0.351	0.512	0.396	0.711
										104	32.357	30.421	58.034	64.865			104	0.284	0.249	0.32	0.304
										105	54.893	42.423	15.273	15.053			105	0.4	0.375	0.301	0.284
										106	29.143	65.084	59.773	81.958			106	0.284	0.447	0.378	0.449
										107	29.753	18.125	49.312	15.125			107	0.378	0.402	0.372	0.237
										108	35.979	30.815	42.789	19.469			108	0.26	0.402	0.301	0.219
										109	55.932	19.5	27.815	73.75			109	0.451	0.351	0.334	0.479
										110	15	31.892	16.462	40.55			110	0.249	0.46	0.284	0.336
										111	47.607	41.636	55.926	76.66			111	0.497	0.301	0.35	0.383
										112	19.833	35.293	18.172	59.913			112	0.426	0.469	0.402	0.31
										113	36.163	74.465	65.679	29.038			113	0.413	0.604	0.322	0.421
										114	54.163	81.349	62.048	15.174			114	0.38	0.54	0.398	0.284
										115	49.912	42.911	54.633	29.089			115	0.586	0.568	0.336	0.402
										116	34.643	32.626	31.784	75.828			116	0.201	0.326	0.318	0.381
										117	26.962	75.882	76.448	67.194			117	0.262		0.402	0.453
										118	41.903	83.477	28.312	104.884			118	0.258	0.431	0.455	0.435
										119	49.056	52.589	45.423	30.135			119	0.406	0.39	0.428	0.238
										120	26.386	85.338	46.387	64.718			120	0.262		0.404	0.451
										121	44.698	64.568	17.158	32.495			121	0.449		0.256	0.347
										122	14.882	50.324	18.571	48.36			122	0.284	0.507	0.284	0.312
										123	34.323	17.263	37	62.844			123	0.292	0.181	0.284	0.47
										124	24.8	60.312	48.567	32.579			124	0.284	0.417	0.591	0.301
										125	50.286	39.194	28.278	26.063			125	0.383	0.318	0.301	0.295
										126	38.91	18.161	40.949	77.504			126	0.437	0.241	0.405	0.327
										127	43.389	69.558	24.833	8.148			127	0.412	0.586	0.301	0.179
										128	50.358	10.333	73.454	49.847			128	0.332	0.213	0.37	0.369
										129	68.5	29	60.141	57.265			129	0.476	0.417	0.351	0.481
										130	24	49.968	39.27	30.05			130	0.201	0.577	0.345	0.426
										131	52.068	27.605	27.238	57.583			131	0.319	0.402	0.222	0.38
										132	20.25	23.5	60.723	38.214			132	0.402	0.322	0.299	0.284
										133	43.579	86.487	29.238	56.261			133	0.426	0.457	0.32	0.355
										134	44.943	48.812	44.917	42.564			134	0.421	0.619	0.28	0.414
										135	44.923	25.682	19.588	25.792			135	0.201	0.287	0.284	0.402
										136	82.395	66.329	16.077	75.832			136	0.349	0.307	0.284	0.359
										137	44.037	25.407	22.517	82.873			137	0.315	0.359	0.318	0.394
										138	22.769	51.367	67.542	48.729			138	0.284	0.571	0.32	0.362
										139	44.259	33.862	43.762	71.626			139	0.301	0.402	0.36	0.325
										140	37.963	31.27	78.83	47.219			140	0.365	0.276	0.336	0.419
										141	47.588	39.167	30.602	27.525			141	0.253	0.201	0.294	0.374
										142	54.961	40.962	9.769	59.571			142	0.474	0.404	0.284	0.321
										143	48.373	31.286	20.191	48.321			143	0.378	0.243	0.184	0.348
										144	57.831	42.914	61.326	36.422			144	0.327	0.253	0.32	0.266
										145	73.744	35.512	23.261	54.294			145	0.446	0.329	0.29	0.402
										146	32.083	15.667	63.497	26.952			146	0.301	0.201	0.344	0.256
										147	46.292	62.477	78.594	58.796			147	0.568		0.343	0.373
										148	39.788	19.22	67.379	30.216			148	0.418	0.286	0.402	0.377
										149	17.95	26.423	56.545	76.185			149	0.301	0.402	0.303	0.401
										150	46.825	43.664	59.851	45.448			150	0.54	0.363	0.31	0.336
										151	51.632	38.125	61.06	70.293			151	0.395	0.284	0.372	0.345
										152	30.5	17.071	45.951	43.091			152	0.402	0.414	0.377	0.323
										153	18.731	19.127	44.752	60.237			153	0.402	0.283	0.36	0.364
										154	82.701	15.944	23.293	87.631			154	0.433	0.284	0.28	0.395
										155	17.556	92.606	9.385	78.615			155	0.284	0.491	0.172	0.429
										156	23.059	29.722	67.488	13.286			156	0.234	0.337	0.426	0.232
										157	54.8	23.264	51.771	49.214			157	0.568	0.426	0.333	0.307
										158	75	21.5	43.053	78.283			158	0.338	0.201	0.284	0.358
										159	21.625	28.314	35.167	37.294			159	0.233	0.374	0.36	0.284
										160	20.833	71.293	72.474	73.513			160	0.176	0.496	0.318	0.328
										161	19.074	52.061	16.64	62			161	0.402	0.414	0.301	0.339
										162	44.275	99.648	15.177	63.021			162	0.444		0.318	0.395
										163	69.565	71.157	20.674	76.129			163	0.442	0.364	0.289	0.351
										164	23.174	85.79	16.25	17.625			164	0.318		0.201	0.284
										165	20.083	27.138	71.413	32.842			165	0.201	0.402	0.351	0.301
										166	87.728	32.051	24.309	39.455			166	0.458	0.317	0.282	0.586
										167	46.503	49.526	69.904	89.975			167	0.412	0.426	0.404	0.449
										168	24.792	77.393	22.575	69.758			168	0.402	0.388	0.253	0.382
										169	40.77	12.25	35	24.948			169	0.318	0.402	0.295	0.412
										170	32.421	59.733	46.583	42.8			170	0.318	0.402	0.284	0.402
										171	64.344	28.927	21.765	85.915			171	0.566	0.351	0.206	0.362
										172	25.667	38.029	39	71.958			172	0.201	0.291	0.324	0.284
										173	58.538	48.667	57.83	31.36			173	0.585	0.201	0.334	0.409
										174	52.083	31.953	75.378	26.697			174	0.371	0.445	0.36	0.294
										175	21.35	36.594	30.583	31.667			175	0.284	0.402	0.201	0.284
										176	48.318	38.444	22.654	44.246			176	0.517	0.426	0.284	0.426
										177	61.367	28.529	19.639	59.87			177	0.35	0.318	0.208	0.367
										178	63.139	25.909	61.806	13.409			178	0.382	0.295	0.355	0.284
										179	18.296	45.263	43.714	97.915			179	0.253	0.284	0.343	0.406
										180	17.316	91.728	57.5	80.513			180	0.284	0.385	0.372	0.413
										181	47.056	22.939	17.435	61.896			181	0.508	0.257	0.288	0.408
										182	39.636	40.059	57.059	56.904			182	0.422	0.284	0.402	0.364
										183	47.035	68.323	45.071	17.745			183	0.374	0.656	0.394	0.255
										184	28.396	24.571	23.889	86.876			184	0.377	0.343	0.284	0.434
										185	20.823	22.354	69.927	38.267			185	0.284	0.449	0.51	0.341
										186	60.636	20.297	50.531	42.351			186	0.449	0.273	0.316	0.287
										187	23	79.917	76.604	28.278			187	0.402	0.586	0.392	0.258
										188	23	29.533	41.855	64.137			188	0.469	0.465	0.307	0.393
										189	56.64	28.909	53.809	67.935			189	0.372	0.22	0.337	0.33
										190	36.132	82.989	30.615	60.815			190	0.34	0.639	0.284	0.463
										191	62.998	48.526	39	57.468			191	0.377	0.284	0.356	0.402
										192	58.832	66.726	63.833	19.804			192	0.351	0.522	0.431	0.438
										193	16.458	53.864	49.308	25.731			193	0.402	0.361	0.308	0.318
										194	24.08	79.059	34.735	59.991			194	0.294	0.438	0.318	0.406
										195	50.998	29.553	57.786	49.97			195	0.327	0.469	0.673	0.535
										196	13.818	47.468	16.895	64.591			196	0.263	0.366	0.284	0.504
										197	20.312	17.077	44.357	24.222			197	0.284	0.284	0.426	0.359
										198	59.71	18.209	68.58	16.333			198	0.435	0.284	0.361	0.328
										199	52.643	20.571	40.079	69.315			199	0.603	0.284	0.297	0.408
										200	17.182	55.608	44.286	72.088			200	0.319	0.425	0.261	0.383
										201	24.2	20.85	48.529	72.444			201	0.29	0.251	0.284	0.408
										202	44.655	69.013	60.396	55.897			202	0.402		0.378	0.408
										203	81.174	88.293	10.714	25.615			203	0.42	0.389	0.343	0.314
										204	24.25	64.534	62.578	45.252			204	0.284	0.391	0.366	0.401
										205	21.385	46.698	36.958	13.039			205	0.284	0.246	0.284	0.24
										206	47.991	44.564	52.947	64.403			206	0.451	0.273	0.568	0.426
										207	45.87	91.698	59.107	44.37			207	0.29	0.419	0.402	0.512
										208	40.639	48.003	60.233	59.066			208	0.426	0.366	0.426	0.323
										209	13.931	69.495	63.429	30.762			209	0.318	0.563	0.315	0.446
										210	79.824	48.847	35.103	33.783			210	0.393	0.333	0.251	0.189
										211	53.986	59.96	34.37	31.809			211	0.307	0.347	0.402	0.316
										212	17.92	69.867	57.965	61.3			212	0.295	0.371	0.393	0.405
										213	21.667	53.582	24.643	41.406			213	0.201	0.568	0.284	0.501
										214	58.738	25.528	34.719	62.295			214	0.406	0.257	0.402	0.391
										215	52.565	45.418	71.279	71.072			215	0.426	0.586	0.469	0.365
										216	34.472	54.789	110.44	82.37			216	0.394	0.351	0.405	0.568
										217	63.548	24.727	13.5	79.592			217	0.405	0.402	0.293	0.476
										218	39.077	12.737	34	72.385			218	0.36	0.284	0.337	0.401
										219	33.781	24.611	57.633	48.888			219	0.368	0.249	0.39	0.36
										220	71.625	9.688	56.175	79.974			220	0.465	0.284	0.326	0.408
										221	56.705	16.042	47.079	47.615			221	0.531	0.402	0.36	0.45
										222	55.282	21.826	11.077	55.699			222	0.353	0.222	0.284	0.377
										223	31.279	15.567	38.276	10.461			223	0.309	0.402	0.306	0.186
										224	78.33	20.2	52.442	45.586			224	0.313	0.402	0.301	0.381
										225	66.216	21.794	55.549	51.044			225	0.426	0.263	0.34	0.483
										226	17.462	64.365	55.588	58.54			226	0.201		0.287	0.337
										227	65.165	34.938	81.5	38.809			227	0.288	0.402	0.396	0.318
										228	15.857	18.25	15.652	32.235			228	0.228	0.201	0.318	0.322
										229	70.042	57	72.824	62.157			229	0.251	0.402	0.389	0.375
										230	24.118	48.5	42.069	67.261			230	0.318	0.444	0.402	0.386
										231	33.465	32.371	76.23	45.612			231	0.491	0.402	0.329	0.354
										232	18.188	21.944	41	71.588			232	0.284	0.426	0.314	0.296
										233	26.771	29.87	72.006	66.848			233	0.382	0.359	0.408	0.421
										234	39.336	50.58	57.467	31.008			234	0.375	0.568	0.27	0.279
										235	59.869	13.476	45.13	63.96			235	0.37	0.284	0.276	0.379
										236	52.216	56.888	49.783	68.644			236	0.318	0.559	0.337	0.366
										237	60.678	52.233	12.867	59.473			237	0.384	0.362	0.177	0.412
										238	32.909	55.6	22.552	66.477			238	0.426	0.36	0.402	0.34
										239	24.857	88.472	74.641	13.8			239	0.256	0.547	0.512	0.247
										240	17.963	35.456	59.855	84.546			240	0.402	0.39	0.351	0.479
										241	84.664	21.469	59.76	11.417			241	0.422	0.402	0.407	0.284
										242	24.308	40.739	21.917	45.508			242	0.284	0.406	0.201	0.483
										243	44.951	47.272	67.635	68.333			243	0.346	0.345	0.475	0.335
										244	60.15	57.096	46.051	71.192			244	0.535	0.391	0.426	0.428
										245	25.654	88.696	40.292	24.333			245	0.426		0.314	0.268
										246	58.233	14.692	28.159	69.419			246	0.436	0.402	0.263	0.4
										247	48.326	17.881	44.656	77.731			247	0.455	0.29	0.355	0.402
										248	81.439	30.023	48.744	62.164			248	0.554	0.299	0.381	0.415
										249	54.168	57.886	34.453	83.5			249	0.421	0.333	0.307	0.438
										250	30.192	60.798	85.17	80.404			250	0.261	0.396		0.371
										251	43.081	16.267	28.594	43.867			251	0.402	0.284	0.287	0.297
										252	53.674	51.304	39.476	52.805			252	0.46	0.368	0.301	0.364
										253	25.333	25.1	54.6	65.596			253	0.222	0.29	0.402	0.451
										254	13.933	42.385	96.755	69.34			254	0.284	0.481	0.385	0.321
										255	20.333	38.942	24.792	26.154			255	0.402	0.317	0.284	0.228
										256	44.087	20.39	42.411	87.104			256	0.351	0.322	0.341	0.419
										257	39.127	57.771	67.88	71.578			257	0.204	0.42	0.377	0.439
										258	64.808	46.065	24.062	62.534			258	0.467		0.284	0.342
										259	17.406	22.205	51.139	15.222			259	0.402	0.426	0.335	0.284
										260	61.955	11.12	87.218	49.848			260	0.457	0.318	0.31	0.331
										261	51.824	24	81.05	73.483			261	0.357	0.343	0.481	0.352
										262	58.205	12.167	66.846	33.182			262	0.394	0.201	0.451	0.355
										263	56.359	25.611	38.449	62.571			263	0.345	0.402	0.586	0.36
										264	59.263	20.75	38.25	59.062			264	0.268	0.284	0.318	0.386
										265	68.453	13.292	34.775	65.321			265	0.362	0.402	0.343	0.406
										266	25.256	33.597	27.191	76.085			266	0.402	0.304	0.301	0.406
										267	58.129	20.432	9.539	59.057			267	0.352	0.374	0.284	0.409
										268	29.571	31.029	39.113	22.577			268	0.263	0.402	0.366	0.469
										269	30.473	29.228	10.256	63.971			269	0.512	0.343	0.222	0.328
										270	60.567	57.228	39.828	31.606			270	0.462	0.352	0.301	0.313
										271	45.478	13.826	51.27	33.963			271	0.382	0.402	0.41	0.402
										272	74.405	21.4	38.226	56.875			272	0.451	0.284	0.449	0.417
										273	51.965	40.938	63.892	79.947			273	0.338	0.371	0.358	0.418
										274	44.298	49.213	57.777	71.624			274	0.399	0.568	0.36	0.339
										275	44.702	17.864	27.895	47.538			275	0.394	0.318	0.284	0.284
										276	40.895	45.383	28.982	26.25			276	0.332	0.489	0.395	0.318
										277	65.656	45.036	26.8	17.25			277	0.46	0.383	0.241	0.304
										278	12.143	51.028	47.614	49.661			278	0.284	0.364	0.339	0.38
										279	29.247	44.976	30.949	43.773			279	0.3	0.449	0.285	0.448
										280	39.278	59.705	42.888	66.877			280	0.426	0.573	0.31	0.404
										281	47.169	52.018	16.5	41.026			281	0.309	0.345	0.207	0.355
										282	54.755	16.038	69.829	50.599			282	0.331	0.318	0.362	0.401
										283	60.402	45.663	35.118	49.495			283	0.415	0.412	0.382	0.429
										284	40.515	55.117	67.13	51.574			284	0.402	0.33	0.328	0.423
										285	19.467	68.064	39.094	38.673			285	0.282	0.394	0.382	0.383
										286	17	15.421	62.973	59.864			286	0.318	0.318	0.426	0.426
										287	55.622	48.671	24.536	19			287	0.343	0.387	0.284	0.239
										288	26.684	68.27	52.066	27.631			288	0.318	0.426	0.283	0.374
										289	26.333	13.393	19.9	38.594			289	0.284	0.402	0.284	0.568
										290	76.69	43.303	69.434	65.155			290	0.355	0.329	0.372	0.506
										291	52.4	42.6	21.444	24.255			291	0.335	0.324	0.284	0.374
										292	22.25	9.786	53.596	47.817			292	0.201	0.172	0.325	0.481
										293	32.017	36.952	55.695	47.154			293	0.438	0.343	0.359	0.409
										294	35.741	64.318	26.417	20.37			294	0.407	0.385	0.41	0.402
										295	40.05	33.344	45.897	65.396			295	0.438	0.319	0.4	0.41
										296	60.69	29.74	22.52	32.295			296	0.419	0.314	0.343	0.515
										297	51.97	46.55	37.876	57.138			297	0.372	0.348	0.424	0.33
										298	34.227	29.104	25.12	73.264			298	0.396	0.426	0.236	0.547
										299	17.75	53.899	69.279	59.516			299	0.256	0.33	0.347	0.447
										300	23.485	63.094	93.445	60.264			300	0.36	0.393	0.52	0.374
										301	54.079	52.15	34.557	16.708			301	0.422	0.343	0.586	0.284
										302	29.182	36.083	69.472	55.89			302	0.192	0.201	0.369	0.349
										303	67.014	56.391	43.545	34.25			303	0.37	0.363	0.33	0.426
										304	67.498	27.615	46.602	28.364			304	0.367	0.284	0.346	0.481
										305	18.36	43.685	24.296	61.968			305	0.318	0.568	0.343	0.549
										306	46.481	73.63	35.659	38.25			306	0.335	0.547	0.426	0.426
										307	55.343	51.738	85.098	28.139			307	0.449	0.384	0.381	0.313
										308	22.647	44.583	17.615	76.858			308	0.402	0.393	0.284	0.464
										309	39.703	62.057	12.062	40.783			309	0.448	0.391	0.284	0.426
										310	40.397	21.282	32.096	58.94			310	0.549	0.374	0.539	0.402
										311	12.333	22.265	70.322	44.36			311	0.201	0.402	0.334	0.363
										312	23.014	35.815	49.61	25.312			312	0.34	0.402	0.281	0.284
										313	48.971	63.5	13.488	52.84			313	0.402	0.353	0.335	0.315
										314	74.435	15.939	57.14	44.571			314	0.37	0.318	0.384	0.397
										315	64.701	46.824	28.272	22.946			315	0.335	0.315	0.355	0.291
										316	25.077	58.429	22.469	34.577			316	0.284	0.402	0.309	0.35
										317	92.198	64.542	58.677	41.442			317	0.43	0.314	0.457	0.512
										318	25.038	42.812	12.409	28.482			318	0.209	0.284	0.301	0.481
										319	53.988	50.667	34.948	70.367			319	0.636	0.426	0.568	0.433
										320	55.408	16.737	92.57	18.727			320	0.343	0.426	0.484	0.265
										321	44.408	58.608	52.305	19.553			321	0.481	0.512	0.321	0.23
										322	45.076	20.222	22	72.803			322	0.278	0.295	0.408	0.36
										323	63.959	48.751	23.714	26.103			323	0.353	0.374	0.284	0.284
										324	23.6	35.429	67.118	71.151			324	0.374	0.31	0.334	0.307
										325	67.153	60.796	32.92	46.736			325	0.401	0.423	0.422	0.382
										326	19.867	50.561	19.077	73.706			326	0.229	0.35	0.228	0.448
										327	23.49	64.454	52.265	53.153			327	0.398	0.481	0.291	0.328
										328	52.623	43.097	61.54	28.973			328	0.367	0.251	0.469	0.449
										329	30.191	38.3	33.54	112.742			329	0.243	0.393	0.298	0.568
										330	30.4	32.951	46.745	71.221			330	0.284	0.426	0.363	0.452
										331	54.919	59.083	27.942	22.8			331	0.426	0.354	0.286	0.29
										332	22.558	57.88	16	50.1			332	0.344	0.615	0.301	0.369
										333	57.576	58.606	19.889	22.591			333	0.382	0.45	0.402	0.284
										334	58.267	24.94	65.532	74.007			334	0.376	0.38	0.367	0.403
										335	59.633	60.26	56.43	18.5			335	0.383	0.477	0.4	0.284
										336	13.706	60.508	77.806	62.629			336	0.206	0.329	0.385	0.376
										337	57.898	18.646	56.174	64.988			337	0.427	0.512	0.404	0.387
										338	18.032	56.418	27.359	68.674			338	0.402	0.334	0.279	0.434
										339	68.402	63.233	56.736	27.774			339	0.479	0.311	0.328	0.402
										340	52.379	17.25	57.455	25.514			340	0.379	0.201	0.284	0.338
										341	52.676	51.046	59.629	46.362			341	0.4	0.306	0.294	0.568
										342	43.702	37.455	38.239	50.489			342	0.364	0.296	0.463	0.43
										343	42.923	57.959	17.833	19.73			343	0.426	0.33	0.172	0.426
										344	68.819	24.357	18.629	16.792			344	0.611	0.284	0.298	0.335
										345	12.421	67.151	30.571	47.482			345	0.318	0.402	0.284	0.423
										346	43.935	42.476	62.9	61.401			346	0.325	0.176	0.386	0.404
										347	22.283	25.1	11	58.462			347	0.258	0.284	0.284	0.382
										348	78.448	31.885	67.295	23.35			348	0.474	0.34	0.342	0.284
										349	15.941	50.094	64.093	83.145			349	0.284	0.402	0.328	0.421
										350	11.417	34.438	72.615	19.059			350	0.402	0.374	0.449	0.284
										351	22.312	52.733	14.714	35.7			351	0.284	0.512	0.284	0.512
										352	29.112	16.917	61.5	55.348			352	0.351	0.201	0.449	0.371
										353	28.947	60.873	14.278	18.638			353	0.318	0.357	0.301	0.42
										354	13.471	66.264	66.468	23.048			354	0.284	0.359	0.469	0.371
										355	11.333	46.529	68.52	58.732			355	0.335	0.556	0.438	0.549
										356	55.512	44.286	55.69	61.85			356	0.631	0.284	0.369	0.393
										357	29.766	25.696	32.947	38			357	0.274	0.249	0.284	0.39
										358	14.314	28.162	81.579	67.607			358	0.36	0.252	0.339	0.348
										359	18.833	61.453	44.383	15.333			359	0.318	0.568	0.302	0.157
										360	16.071	31.189	28.293	39.109			360	0.284	0.426	0.305	0.412
										361	13	39.25	37.636	58.788			361	0.201	0.402	0.402	0.402
										362	28.411	49.806	66.947	36.689			362	0.347	0.376	0.284	0.438
										363	62.133	19	72	47.031			363	0.396	0.177	0.426	0.402
										364	61.34	65.194	13.643	49.493			364	0.428	0.402	0.201	0.326
										365	45.227	78.974	62.603	27.213			365	0.332	0.363	0.342	0.339
										366	49.02	55.72	121.192	34.943			366	0.43	0.364	0.549	0.385
										367	19.721	46.82	31.345	33.2			367	0.266	0.426	0.284	0.284
										368	32.418	65.491	73.613	55.543			368	0.371	0.355	0.433	0.351
										369	46.799	18.088	37.581	22			369	0.459	0.36	0.449	0.284
										370	39.308	51.554	30.447	44.71			370	0.366	0.448	0.449	0.41
										371	47.827	35.952	37.027	59.483			371	0.379	0.284	0.36	0.35
										372	36.214	66	63.08	48.315			372	0.318	0.426	0.356	0.461
										373	40.598	63.796	23.182	62.541			373	0.334	0.351	0.343	0.379
										374	56.922	47.342	34.114	24.893			374	0.518	0.426	0.402	0.307
										375	29.25	54.383	75.313	44.244			375	0.426	0.425	0.586	0.426
										376	22.581	37.8	97.564	25.448			376	0.256	0.284	0.434	0.568
										377	71.183	47.486	59.528	65.615			377		0.372	0.354	0.388
										378	43.318	44.746	82.432	31.244			378	0.366	0.438	0.329	0.505
										379	56.109	54.745	30.507	45.897			379	0.43	0.386	0.444	0.568
										380	101.05	68.655	30.104	26.851			380	0.574	0.568	0.293	0.469
										381	46.733	41.451	27.048	54.823			381	0.284	0.337	0.284	0.392
										382	47.509	43.643	15.682	18.667			382	0.295	0.347	0.284	0.402
										383	37.608	59.467	66.057	31.793			383	0.35	0.434	0.351	0.402
										384	51.113	54.03	57.345	63			384		0.301	0.402	0.483
										385	52.19	48.364	25.781	29.717			385	0.4	0.336	0.328	0.438
										386	29.523	57.254	69.477	20.641			386	0.319	0.586	0.353	0.512
										387	80.404	18.32	38.297	56.633			387	0.463	0.301	0.335	0.379
										388	32.533	35.698	92.852	47.853			388	0.356	0.481	0.363	0.401
										389	16.154	19.895	80.651	13.833			389	0.284	0.229	0.534	0.201
										390	27.224	27.103	38.319	33.426			390	0.382	0.402	0.41	0.368
										391	14.389	45.52	57.044	17.556			391	0.229	0.343	0.449	0.258
										392	18.69	56.523	19.32	32			392	0.251	0.342	0.284	0.322
										393	59.068	76.544	20.615	20.077			393	0.333	0.367	0.284	0.284
										394	25.843	51.883	48.667	19.518			394	0.481	0.488	0.318	0.209
										395	43.316	70.628	42.712	64.051			395	0.47	0.415	0.549	0.429
										396	53.567	20.895	12.923	59.78			396	0.356	0.318	0.284	0.398
										397	49.464	27.632	70.405	101.612			397	0.308	0.307	0.402	0.42
										398	29.193	45.714	56.136	67.136			398	0.54	0.318	0.369	0.469
										399	34.733	57.915	75.881	54.459			399	0.673	0.426	0.401	0.497
										400	71.827	57.464	24.6	27.905			400	0.45	0.42	0.181	0.229
										401	14.842	39.762	67.101	55.485			401	0.228	0.284	0.331	0.368
										402	42.744	49.871	12.25	15.667			402	0.257	0.497	0.284	0.229
										403	31.919	29	27.952	54.788			403	0.344	0.284	0.343	0.481
										404	19.089	52.226	14.207	50.211			404	0.512	0.421	0.402	0.393
										405	35.05	49.543	21.611	22.108			405	0.304	0.381	0.402	0.343
										406	16.364	19.938	58.08	53.142			406	0.318	0.284	0.597	0.45
										407	51.143	16.929	59.795	55.5			407	0.402	0.243	0.346	0.341
										408	55.645	58.04	23.062	97.623			408	0.516	0.317	0.284	0.47
										409	60.687	32.358	80.005	85.691			409	0.478	0.329	0.367	0.602
										410	47.738	39.375	70.077	27.85			410	0.377	0.441	0.407	0.284
										411	17.667	27.194	92.636	74.916			411	0.201	0.402	0.411	0.385
										412	17.364	53.735	21.05	63.446			412	0.343	0.39	0.284	0.426
										413	30.825	40.594	12	80.268			413	0.442	0.402	0.207	0.59
										414	31.525	59.635	30.27	101.054			414	0.311	0.327	0.426	0.417
										415	31.685	7.667	69.619	12.75			415	0.524	0.229	0.324	0.201
										416	57.788	23.571	19.714	59.404			416	0.426	0.318	0.256	0.356
										417	27.716	48.172	69.836	59.849			417	0.307	0.402	0.368	0.394
										418	26.889	82.306	32.833	54.821			418	0.284	0.338	0.384	0.43
										419	70.009	24.348	16.105	36.514			419	0.462	0.318	0.192	0.419
										420	53.879	18.846	82.099	37.215			420	0.458	0.284	0.561	0.586
										421	44.702	61.119	60.96	19.286			421	0.389	0.322	0.301	0.284
										422	36.519	55.004	78.143	38.047			422	0.288	0.355	0.438	0.413
										423	62.994	39.423	52.108	28.595			423	0.405	0.402	0.518	0.426
										424	32.226	24.071	67.802	53.286			424	0.602	0.335	0.537	0.322
										425	30.843	36.167	46.707	41.462			425	0.336	0.402	0.417	0.309
										426	18.167	33.931	72.066	24.351			426	0.209	0.261	0.367	0.414
										427	61.98	22.528	66.075	75.633			427	0.372	0.402	0.338	0.371
										428	64.926	54.26	67.333	62.341			428	0.403	0.28	0.387	0.453
										429	47.125	28.439	73.557	75.091			429		0.337	0.508	0.379
										430	42	80.368	29.132	37.889			430	0.294	0.426	0.307	0.325
										431	14.938	46.4	58.188	19.082			431	0.284	0.301	0.448	0.326
										432	33.243	15.957	42.318	36.55			432	0.379	0.295	0.251	0.284
										433	12.692	23.88	49.975	57.505			433	0.284	0.318	0.408	0.559
										434	19.353	38.778	43.571	85.808			434	0.318	0.284	0.323	0.415
										435	53.228	38.721	100.86	44.893			435	0.433	0.454	0.568	0.402
										436	25.344	44.162	113.646	44.932			436	0.295	0.238	0.509	0.341
										437	19.793	37.143	72.109	31.281			437	0.253	0.36	0.362	0.438
										438	34.404	37.4	19.353	58.767			438	0.512	0.318	0.256	0.268
										439	75.603	67.568	29.571	51.513			439	0.433	0.307	0.284	0.32
										440	44.959	46.427	64.411	33.471			440	0.434	0.331	0.373	0.338
										441	55.224	30.933	47	14.533			441	0.512	0.284	0.481	0.284
										442	57.014	58.284	84.621	44.743			442		0.3	0.597	0.29
										443	30.308	21.615	57.277	39.667			443	0.284	0.426	0.348	0.232
										444	29.812	55.841	86.222	34.895			444	0.284	0.426	0.586	0.374
										445	41.429	21.714	53.254	40.304			445	0.386	0.284	0.366	0.404
										446	47.369	65.371	69.091	58.641			446	0.449	0.374	0.373	0.37
										447	57.489	59.011	25.21	25.854			447	0.397	0.363	0.197	0.42
										448	33.654	27.667	63.093	8.062			448	0.512	0.229	0.426	0.284
										449	19.158	25.97	27.636	48.231			449	0.263	0.304	0.192	0.449
										450	21.96	23.625	43.296	58.709			450	0.284	0.284	0.384	0.448
										451	23.64	63.68	67.314	18.238			451	0.301	0.402	0.41	0.284
										452	44.708	54.287	32.537	34.032			452	0.431	0.341	0.51	0.343
										453	49.953	19.684	67.736	20.583			453	0.351	0.311	0.44	0.201
										454	53.063	43.344	47.349	13.548			454	0.443	0.347	0.406	0.343
										455	17.263	15.188	73.966	108.967			455	0.318	0.157	0.409	0.399
										456	28.467	42.146	60.927	46.657			456	0.481	0.266	0.475	0.373
										457	66.019	32.824	35.645	71.759			457	0.4	0.343	0.249	0.286
										458	42.319	48.256	41.535	62.524			458	0.378	0.292	0.366	0.346
										459	44.215	69.947	47.852	35.19			459	0.354	0.347	0.568	0.353
										460	79.138	56.64	62.118	63.441			460	0.37	0.426	0.378	0.374
										461	16.556	41.626	75.895	41.652			461	0.402	0.272	0.389	0.333
										462	46.895	31.39	27.231	82.203			462	0.407	0.366	0.512	0.314
										463	51.23	62	18.714	24.2			463	0.334	0.284	0.263	0.328
										464	63.821	35.919	70.981	51.539			464	0.411	0.426	0.424	0.278
										465	33.663	54.303	34.286	61.229			465	0.636	0.351	0.353	0.361
										466	58.25	23.381	50.477	97.974			466	0.355	0.343	0.402	0.399
										467	33.846	25.583	19.463	19.5			467	0.284	0.195	0.274	0.284
										468	66.963	32.769	20.846	66.427			468	0.568	0.33	0.228	0.378
										469	18.9	53.926	47.169	60.2			469	0.249	0.318	0.274	0.54
										470	69.329	41.459	61.51	15.083			470	0.572	0.327	0.463	0.201
										471	47.855	31.465	32.772	96.933			471		0.426	0.521	0.399
										472	42.048	18.583	17	74.974			472	0.263	0.201	0.207	0.328
										473	38.25	35.25	80.982	34.8			473	0.426	0.201	0.436	0.469
										474	67.623	47.659	54.554	68.019			474	0.441	0.299	0.384	0.407
										475	23.706	24.309	42.761	30.204			475	0.284	0.257	0.449	0.426
										476	68.388	58.087	92.723	90.046			476	0.442	0.287		0.421
										477	32.609	58.432	78.098	45.757			477	0.284	0.403		0.371
										478	54.418	57.714	68.404	51.187			478	0.36	0.343	0.321	0.337
										479	12.5	40.052	54.151	22.053			479	0.201	0.344	0.343	0.284
										480	66.596	43.665	51.074	30.674			480	0.439	0.385	0.26	0.481
										481	51.919	27.92	64.146	72.842			481	0.406	0.318	0.381	0.537
										482	32.225	21.167	28.258	119.363			482		0.284	0.402	0.464
										483	33.797	28.167	54.24	75.241			483	0.308	0.201	0.284	0.597
										484	19.346	43.1	80.721	70.281			484	0.402	0.36	0.431	0.459
										485	33.652	66.628	24.889	88.273			485	0.277	0.307	0.284	0.332
										486	43.537	56.229	74.159	47.809			486	0.335	0.401	0.363	0.512
										487	45.213	46.275	30.225	41.075			487	0.416	0.331	0.222	0.398
										488	42.223	70.429	73.941	69.836			488	0.407	0.438	0.318	0.399
										489	41.966	40.333	46.233	82.125			489	0.331	0.343	0.402	0.284
										490	63.651	27.652	54.769	53.471			490	0.401	0.301	0.422	0.33
										491	54.466	58.5	59.839	21.923			491	0.39	0.402	0.375	0.402
										492	67.159	46.667	23.167	59.825			492	0.372	0.284	0.201	0.426
										493	64.861	55.206	43.4	29.704			493	0.498	0.345	0.348	0.454
										494	45.866	24.417	59.987	9.25			494	0.509	0.201	0.47	0.201
										495	23	52.636	48.516	83.041			495	0.201	0.297	0.512	0.43
										496	43.203	35.206	83.471	105.44			496	0.426	0.396	0.495	0.356
										497	29.667	40.328	80.926	44.747			497	0.262	0.354	0.512	0.32
										498	17.333	35.917	62.071	65.364			498	0.201	0.201	0.322	0.435
										499	46.144	54.492	60.657	51.818			499	0.299	0.438	0.367	0.44
										500	64.349	44.889	39.016	71.508			500	0.413	0.394	0.426	0.568
										501	37.956	11.167	80.632	86.153			501	0.222	0.201	0.284	0.351
										502	28.696	42.852	76.138	58.119			502	0.284	0.265	0.371	0.393
										503	36.576	48.062	26.845	103.113			503	0.344	0.402	0.252	0.406
										504	24.03	16.778	18.136	77.894			504	0.434	0.284	0.318	0.419
										505	86.212	57.878	72.917	56.047			505		0.402	0.426	0.364
										506	23.706	30.386	63.083	73.806			506	0.318	0.262	0.268	0.408
										507	18.294	49.867	65.627	94.357			507	0.284	0.402	0.441	0.512
										508	29.69	43.433	24.381	54.727			508	0.322	0.204	0.312	0.408
										509	50.456	42.297	40.4	92.442			509	0.497	0.402	0.358	0.377
										510	27.163	54.176	47.601	51.708			510	0.33	0.396	0.377	0.426
										511	43.395	23.259	50.421	76.174			511	0.342	0.343	0.339	0.469
										512	22.857	39.441	75.279	16.243			512	0.343	0.285	0.418	0.402
										513	33.344	47.415	48.833	107.48			513	0.319	0.368	0.481	0.463
										514	48.3	51.309	25.818	66.402			514	0.323	0.44	0.301	0.383
										515	34.375	53.967	23.053	56.057			515	0.284	0.402	0.304	0.402
										516	13.889	23.333	27	71.332			516	0.284	0.201	0.284	0.428
										517	45.329	35.244	39.722	88.042			517	0.373	0.277	0.229	0.449
										518	10.739	19.913	13	73.267			518	0.284	0.301	0.206	0.586
										519	52.08	20.444	32.581	54.892			519	0.586	0.301	0.402	0.376
										520	49.713	28.571	83.773	51.721			520	0.454	0.426	0.407	0.426
										521	33.764	22.786	58.478	64.253			521	0.512	0.402	0.379	0.413
										522	35.746	50.218	30.56	59.569			522	0.568	0.361	0.318	0.329
										523	58.155	35.8	49.373	11.583			523	0.463	0.426	0.438	0.201
										524	44.568	20.294	76.266	43.906			524	0.449	0.318	0.431	0.402
										525	33	26.5	32.3	76.84			525	0.237	0.284	0.284	0.47
										526	70.171	60.287	48.812	31.076			526	0.382	0.376	0.263	0.449
										527	28.357	36.442	72.742	62.17			527	0.186	0.296	0.363	0.315
										528	37.264	28.182	82.025	79.592			528	0.232	0.318	0.395	0.427
										529	44.049	25.882	16.533	80.329			529	0.284	0.217	0.222	0.386
										530	44.641	17.698	71.442	55.611			530	0.321	0.323	0.349	0.334
										531	52.537	16.143	24.404	51.462			531	0.373	0.295	0.374	0.426
										532	58.535	20.25	60.822	59.182			532	0.392	0.201	0.365	0.387
										533	46.962	27.927	20.576	62.388			533	0.367	0.426	0.402	0.394
										534	44.16	18.758	89.478	23			534	0.426	0.247	0.568	0.402
										535	32.726	32.44	61.267	73.947			535	0.426	0.402	0.404	0.348
										536	18.875	51.022	20.316	43.108			536	0.284	0.426	0.284	0.404
										537	36.615	21.152	32.128	75.245			537	0.284	0.339	0.449	0.444
										538	24.538	31.478	63.6	60.494			538	0.284	0.301	0.402	0.568
										539	46.406	47.333	57.273	60.911			539	0.308	0.284	0.323	0.344
										540	28.214	20.688	11.692	17.45			540	0.284	0.47	0.142	0.222
										541	36.739	58.208	79.415	24.548			541	0.577	0.402	0.446	0.402
										542	68.564	48.482	58.932	55.759			542	0.415	0.321	0.371	0.349
										543	54.969	26.986	63.283	69.058			543	0.377	0.352	0.54	0.423
										544	52.386	14.571	58.953	93.915			544	0.345	0.284	0.568	0.358
										545	27.58	48.562	71.562	12.21			545	0.373	0.36	0.344	0.206
										546	36.626	54.5	48.692	97.46			546	0.389	0.315	0.284	0.404
										547	54.644	43.558	17.912	20.078			547	0.382	0.458	0.335	0.326
										548	66.257	38.424	53.845	68.493			548	0.568	0.318	0.491	0.382
										549	63.725	44.761	75.867	119.177			549		0.339	0.402	0.404
										550	36.172	55.131	76.627	94.007			550	0.413	0.308	0.332	0.368
										551	51.451	30.113	68.634	99.199			551	0.348	0.372	0.331	0.378
										552	32.883	31.936	14.167	77.444			552	0.35	0.449	0.402	0.434
										553	46.086	58.953	59.793	33.353			553	0.41	0.369	0.318	0.284
										554	57.071	22	19	34.241			554	0.425	0.284	0.201	0.36
										555	39.462	60.231	65.167	40.32			555	0.284	0.426	0.201	0.512
										556	54.424	22.308	74.823	59.813			556	0.355	0.402	0.361	0.386
										557	46.493	17.75	21.529	59.2			557	0.505	0.201	0.318	0.335
										558	53.335	21.364	64.682	25.877			558	0.433	0.272	0.395	0.577
										559	31.83	41.285	14.917	75.391			559	0.343	0.365	0.201	0.411
										560	39.111	24.046	19.857	39.373			560	0.33	0.284	0.236	0.417
										561	35.979	45.696	76.128	73.824			561	0.481	0.349		0.384
										562	50.872	67.38	57.425	39.769			562	0.342	0.373	0.41	0.284
										563	17.75	29.465	63.24	100.831			563	0.284	0.362	0.469	0.481
										564	25.556	38.122	46.113	47.045			564	0.315	0.33	0.377	0.529
										565	47.231	17.12	77.581	52.169			565	0.431	0.318	0.352	0.417
										566	58.35	25.245	19.167	82.816			566	0.426	0.286	0.284	0.434
										567	54.043	18.38	65.668	42.196			567	0.434	0.321	0.34	0.306
										568	38.99	19.375	58.844	44.898			568	0.594	0.284	0.391	0.356
										569	57.628	35.622	13.704	79.783			569	0.387	0.426	0.284	0.557
										570	22.75	24.812	56.419	59.739			570	0.172	0.284	0.438	0.711
										571	56.672	39.878	20.438	113.959			571	0.421	0.426	0.286	0.396
										572	60.262	49.027	26.175	69.89			572	0.458	0.384	0.512	0.399
										573	32.169	17.05	28.275	56.559			573	0.243	0.284	0.438	0.248
										574	58.635	44.311	62.079	90.894			574	0.342	0.414	0.363	0.409
										575	46.429	24.125	37.924	84.57			575	0.338	0.402	0.332	0.355
										576	73.491	47.736	86.656	70.65			576	0.509	0.296	0.563	0.417
										577	90.793	36.391	78.059	28.405			577	0.638	0.332	0.4	0.406
										578	34.976	37.804	10.65	57.242			578	0.426	0.353	0.162	0.407
										579	34.161	40.625	74.476	18.868			579	0.402	0.281	0.434	0.382
										580	50.176	28.167	36.923	89.709			580	0.418	0.284	0.449	0.426
										581	35.211	63.297	28.3	21.5			581	0.571	0.449	0.219	0.414
										582	54.939	35.399	23.542	68.796			582	0.338	0.292	0.284	0.511
										583	51.571	13.75	43.077	66.322			583	0.426	0.201	0.323	0.37
										584	69.364	27.286	36.5	28.481			584		0.284	0.328	0.23
										585	53.135	33.567	77.221	19.016			585	0.379	0.402	0.511	0.321
										586	10.389	14.464	45.44	22.244			586	0.301	0.318	0.426	0.315
										587	61.764	35.924	61.188	57.102			587	0.403	0.383	0.399	0.362
										588	44.941	31.482	27.75	26.974			588	0.357	0.402	0.201	0.301
										589	44.7	36.792	11.405	71.433			589	0.636	0.318	0.426	0.433
										590	53.905	58.892	61.735	55.769			590	0.356	0.352	0.402	0.426
										591	50.934	48	37.111	12			591	0.355	0.481	0.301	0.186
										592	59.953	15.72	42.075	24.849			592	0.388	0.318	0.336	0.41
										593	42.364	43	37.061	87.511			593	0.349	0.438	0.293	0.42
										594	52.649	44.667	49.972	48.5			594	0.348	0.426	0.619	0.47
										595	62.37	58.093	78.564	79.248			595	0.387	0.369	0.512	0.417
										596	46.455	31.544	24.242	89.059			596	0.356	0.415	0.272	0.382
										597	42.855	36.812	24.692	65.586			597	0.361	0.363	0.284	0.411
										598	57.325	41.074	79.066	85.602			598	0.351	0.426	0.359	0.382
										599	55.917	58	45.987	55.038			599	0.403	0.426	0.407	0.512
										600	81.485	37.219	60.122	35.706			600	0.393	0.372	0.438	0.284
										601	39.655	16.938	15.643	92.402			601	0.303	0.27	0.257	0.318
										602	38.29	35.385	20.191	90.772			602	0.402	0.229	0.228	0.399
										603	54.122	39.444	60.959	44.15			603	0.328	0.36	0.568	0.413
										604	58.404	50.76	31.85	54.331			604	0.38	0.335	0.328	0.356
										605	42.611	42.462	52.758	99.492			605	0.568	0.324	0.373	0.481
										606	53.389	29.5	35.542	38.389			606	0.349	0.201	0.402	0.284
										607	52.594	29.25	52.912	77.84			607	0.638	0.402	0.402	0.445
										608	48.13	21.111	88.539	50.148			608	0.272	0.295	0.463	0.402
										609	54.642	39.053	35.867	21.714			609	0.364	0.308	0.426	0.402
										610	64.357	63.685	71.526	77.882			610	0.497	0.326	0.354	0.434
										611	60.865	29.526	17.375	65.384			611	0.441	0.354	0.284	0.329
										612	52.45	17.357	38.529	82.547			612	0.568	0.284	0.221	0.417
										613	52.038	42.5	15.539	70.481			613	0.469	0.335	0.284	0.568
										614	48.384	29.167	40.685	34.505			614	0.422	0.201	0.249	0.378
										615	47.245	44.611	55.79	91.892			615	0.332	0.353	0.341	0.352
										616	41.26	49.56	29.4	22.793			616	0.401	0.378	0.353	0.402
										617	53.114	30.344	42.029	42.226			617	0.391	0.243	0.355	0.374
										618	48.157	15.471	39.757	61.159			618	0.44	0.229	0.426	0.405
										619	58.682	23	86.867	81.853			619	0.568	0.343	0.469	0.53
										620	56.779	31.812	79.308	72			620	0.357	0.284	0.371	0.511
										621	37.386	47.874	78.038	64.223			621	0.591	0.369	0.51	0.407
										622	53.271	46.504	30.27	50.544			622	0.51	0.296	0.283	0.395
										623	42.393	49.115	85.229	27.941			623	0.323	0.402	0.426	0.284
										624	65.713	48.085	75.607	90.301			624	0.431	0.353	0.404	0.428
										625	39.464	34.465	28.458	44.653			625	0.392	0.358	0.402	0.362
										626	51.948	41.125	30.158	81.866			626	0.457	0.284	0.318	0.358
										627	60.886	41.423	45.923	17.706			627	0.441	0.402	0.491	0.249
										628	39.092	38.193	32.688	79.928			628	0.603	0.374	0.284	0.396
										629	28.319	30.605	16.389	71.405			629	0.396	0.276	0.228	0.46
										630	24.929	61.75	71.282	42.233			630	0.402	0.36	0.383	0.36
										631	26.585	45.351	67.581	43.12			631	0.273	0.314	0.348	0.415
										632	42.767	38.543	35.57	39.29			632	0.642	0.402	0.358	0.274
										633	31.071	36.455	22.833	62.851			633	0.142	0.318	0.36	0.602
										634	32.155	63.764	65.626	36.684			634	0.318	0.377	0.334	0.318
										635	31.975	60.129	64.929	93.312			635	0.38	0.345	0.363	0.575
										636	25.873	37.2	44.757	24.798			636	0.481	0.402	0.317	0.384
										637	40.882	51.417	21.25	48.25			637	0.321	0.395	0.402	0.284
										638	28.422	71.368	37	22.5			638	0.257	0.355	0.201	0.284
										639	29.05	25.484	29.8	29.833			639	0.295	0.346	0.164	0.229
										640	52.897	49.814	21.765	30.283			640	0.47	0.356	0.318	0.41
										641	23.692	59.564	71.722	36.221			641	0.172	0.341	0.426	0.4
										642	15.237	52.603	53.982	16.159			642	0.255	0.298	0.568	0.438
										643	89.6	22.5	49.65	36			643	0.367	0.284	0.402	0.38
										644	55.232	70.02	79.395	102.285			644	0.325	0.469	0.427	0.38
										645	54.72	47.368	29.786	66.725			645	0.575	0.318	0.284	0.304
										646	18.444	38.143	74.673	61.041			646	0.402	0.271	0.568	0.392
										647	88.565	36.167	22.685	48.901			647	0.528	0.201	0.333	0.537
										648	46.508	54.1	52.448	44.351			648	0.414	0.512	0.417	0.358
										649	27.346	62.056	40.354	31.846			649	0.512	0.318	0.426	0.284
										650	25.333	25.895	27.3	88.25			650	0.459	0.426	0.318	0.379
										651	55.481	37.882	35.235	58.515			651	0.559	0.225	0.284	0.363
										652	66.538	63.788	32.583	73.393			652	0.324	0.398	0.201	0.355
										653	28.31	49.467	77.173	74.02			653	0.568	0.402	0.445	0.419
										654	53.956	41.075	25.724	46.032			654	0.426	0.54	0.284	0.46
										655	26.567	45.962	18.235	82.373			655	0.568	0.343	0.222	0.403
										656	69.909	32.178	46.66	80.214			656	0.309	0.426	0.568	0.483
										657	96.82	26.064	31.351	31			657	0.426	0.286	0.296	0.402
										658	38.392	50.039	78.478	66.964			658	0.445	0.31	0.449	0.478
										659	38.515	50.099	25.418	37.18			659	0.402	0.303	0.231	0.449
										660	38.136	55.789	23.276	68.132			660	0.408	0.283	0.307	0.464
										661	62.989	57.324	48.208	28.671			661	0.403	0.281	0.354	0.568
										662	23.476	31.312	39.444	73.348			662	0.426	0.284	0.363	0.403
										663	38.221	42.4	77.259	84.793			663	0.296	0.335	0.568	0.379
										664	61.484	52	16.216	92.458			664		0.254	0.322	0.512
										665	46.046	61.263	20.86	21.273			665		0.426	0.304	0.374
										666	44.527	43.308	41.455	97.396			666	0.505	0.402	0.449	0.487
										667	48.946	41	14.909	68.372			667	0.396	0.315	0.41	0.384
										668	11.487	29.023	56.288	48.081			668	0.247	0.351	0.422	0.426
										669	8.167	39.417	20.143	66.513			669	0.263	0.41	0.284	0.414
										670	57.04	43.908	74.312	21.369			670	0.267	0.413	0.407	0.23
										671		20.333	55.625	56.044			671		0.201	0.372	0.379
										672	58.308	47.778	68.977	87.899			672	0.421	0.357	0.328	0.359
										673	49.191	29.464	58.516	35.984			673	0.356	0.312	0.402	0.314
										674	68.667	66.093	66.267	33.047			674	0.425	0.294	0.364	0.37
										675	60.204	53.816	16.214	65.224			675	0.398	0.289	0.284	0.328
										676	10.25	53.358	66.228	20.977			676	0.201	0.346	0.405	0.381
										677	13.913	43.5	10.048	15.961			677	0.284	0.318	0.284	0.312
										678	48.584	39.917	14.206	20.038			678	0.445	0.284	0.402	0.318
										679	38.081	28.775	70.793	39.581			679	0.616	0.289	0.409	0.463
										680	72.385	18.615	21.75	85.181			680	0.364	0.207	0.402	0.399
										681	14.133	58.176	39.771	47.412			681	0.237	0.412	0.367	0.402
										682	29.714	51.135	29.941	87.963			682	0.302	0.318	0.303	0.474
										683	72.601	26.543	66.966	47.165			683	0.361	0.247	0.673	0.577
										684	65.07	51.778	37.298	60.787			684	0.375	0.473	0.302	0.349
										685	85.4	33.455	25	45.203			685	0.598	0.426	0.201	0.459
										686	65.895	45.129	38.471	23.835			686	0.459	0.586	0.469	0.428
										687	31.946	36.118	83.057	19.546			687	0.365	0.284	0.284	0.243
										688	18.5	46.625	24.587	77.542			688	0.284	0.284	0.395	0.436
										689	39.306	61.857	89.507	99.918			689	0.397	0.402	0.518	0.438
										690	19.588	31.03	78.486	98.782			690	0.284	0.374	0.291	0.412
										691	15.261	14.783	22.037	57.394			691	0.318	0.318	0.402	0.556
										692	36.123	17.333	61.365	74.472			692	0.36	0.176	0.379	0.471
										693	35.245	15.944	87.825	57.44			693	0.481	0.284	0.48	0.398
										694	20.5	58.06	70.734	56.167			694	0.228	0.35	0.49	0.31
										695	22.047	43.907	62.574	31.449			695	0.222	0.469	0.387	0.4
										696	49.22	61.192	72.628	19.872			696	0.321	0.402	0.385	0.402
										697	33.349	66.288	67.578	35.188			697	0.481	0.332	0.381	0.339
										698	54.395	53.305	29.08	60.726			698	0.586	0.341	0.301	0.433
										699	71.187	50.031	19.312	26.984			699	0.348	0.298	0.293	0.27
										700	13.095	50.352	20.462	47.145			700	0.318	0.32	0.162	0.568
										701	8.562	28.526	35.508	45.265			701	0.284	0.284	0.568	0.481
										702	68.728	36.667	25.844	95.085			702	0.385	0.201	0.373	0.373
										703	52.62	45.177	34.489	31.491			703	0.36	0.518	0.402	0.426
										704	24.714	54.31	19.333	74.34			704	0.343	0.327	0.284	0.453
										705	65.017	21.441	24.8	73.044			705	0.386	0.303	0.284	0.408
										706	23.688	30.853	52.745	15.207			706	0.284	0.402	0.29	0.262
										707	21.727	49.698	51.309	23.366			707	0.318	0.32	0.335	0.387
										708	14.862	48.865	48.142	25.156			708	0.246	0.29	0.364	0.286
										709	69.228	57.476	21.812	45.646			709	0.377	0.31	0.284	0.384
										710	27.048	50.651	18.63	29.169			710	0.343	0.364	0.208	0.348
										711	58.601	50.363	48.237	97.132			711	0.359	0.382	0.395	0.512
										712	47.353	51.348	21.536	17.857			712	0.357	0.318	0.284	0.284
										713	19.059	11	70.835	35.071			713	0.284	0.201	0.39	0.284
										714	61.709	51.095	19.154	34.103			714	0.499	0.362	0.186	0.307
										715	34.029	38.261	62.104	25.436			715	0.265	0.568	0.469	0.351
										716	19.185	42.143	49.742	81.681			716	0.295	0.284	0.371	0.349
										717	76.68	28.682	36.155	54.672			717	0.439	0.284	0.327	0.464
										718	24.842	56.208	74.248	99.175			718	0.351	0.402	0.394	0.525
										719	55.24	51.842	34.838	88.23			719	0.362	0.257	0.402	0.411
										720	29.269	30	53.929	27			720	0.301	0.284	0.426	0.36
										721	43.627	48.196	67.306	26.882			721	0.308	0.512	0.389	0.311
										722	19	59.6	36.222	12.231			722	0.284	0.402	0.307	0.284
										723	18.25	62.073	58.886	72.118			723	0.213	0.426	0.493	0.408
										724	56.105	30.228	15.083	39.034			724	0.426	0.337	0.162	0.388
										725	57.606	50.27	14.083	31.484			725	0.36	0.402	0.201	0.402
										726	36.21	51.067	52.935	46.36			726	0.332	0.372	0.403	0.377
										727	24.323	11.667	54.259	9.75			727	0.241	0.201	0.568	0.201
										728	38.704	62.397	50.527	18.829			728	0.367	0.363	0.577	0.295
										729	94.419	40.452	47.231	35.866			729	0.568	0.318	0.402	0.392
										730	8.333	61.667	45.861	16.177			730	0.229	0.469	0.357	0.284
										731	60.761	25.959	8.889	99.148			731	0.409	0.438	0.284	0.765
										732	19.947	55.727	67.298	12.954			732	0.205	0.284	0.4	0.318
										733	59.429	28.615	36	31.5			733	0.36	0.402	0.318	0.284
										734	15.345	58.31	67.946	91.333			734	0.402	0.284	0.387	0.343
										735	99.395	66.849	63.446	10.111			735	0.405	0.36	0.362	0.284
										736	78.224	44.714	79.82	87.925			736	0.497	0.399	0.512	0.497
										737	32.297	38.579	30.583	16.8			737	0.264	0.318	0.402	0.284
										738	68	56.824	68.861	42.333			738	0.455	0.413	0.431	0.568
										739	71.632	36.183	55.188	96.375			739	0.469	0.31	0.284	0.425
										740	40.408	73	26.357	102.448			740	0.318	0.337	0.207	0.293
										741	69.671	36.353	57.782	80.478			741	0.477	0.318	0.421	0.41
										742	22.031	62.5	36.735	99.83			742	0.184	0.402	0.402	0.481
										743	14.214	43.529	22.214	103.509			743	0.284	0.402	0.26	0.425
										744	21.76	63.562	44.722	22.607			744	0.402	0.436	0.54	0.36
										745	29.471	59.052	22.885	81.936			745	0.256	0.296	0.402	0.37
										746	53.118	32.462	53.81	120.299			746	0.361	0.284	0.345	0.574
										747	74.35	37.857	19.625	31.794			747	0.586	0.426	0.335	0.301
										748	18.118	46	45.339	58.753			748	0.284	0.318	0.436	0.34
										749	44.614	29.278	27.986	27.5			749	0.411	0.248	0.35	0.338
										750	66.825	37.211	85.075	87.533			750	0.414	0.318		0.364
										751	82.539	48.03	66.153	43.93			751		0.327	0.382	0.481
										752	31.069	59.558	49.211	50.018			752	0.382	0.388	0.577	0.481
										753	23.7	44.864	67.578	10.308			753	0.426	0.327	0.443	0.201
										754	64.336	44.561	66.138	64.68			754	0.517	0.36	0.416	0.4
										755	36.222	63.928	53.546	17			755	0.402	0.404	0.309	0.166
										756	12.75	22.185	23.696	64.679			756	0.402	0.36	0.284	0.512
										757	20.696	62.74	31.222	81.478			757	0.301	0.315	0.28	0.36
										758	41.989	26.611	12.722	91.559			758	0.311	0.229	0.243	0.454
										759	34.068	46.5	67.441	105.105			759	0.464	0.449	0.548	0.386
										760	29.933	48.199	38.943	60.827			760	0.284	0.428	0.343	0.406
										761	37.967	47.087	53.231	76.927			761	0.354	0.402	0.41	0.568
										762	50.344	25.781	25.927	39.657			762	0.371	0.253	0.41	0.316
										763	42.135	37.412	36.674	105.581			763	0.353	0.287	0.426	0.487
										764	23.111	56.627	32.839	27.523			764	0.284	0.368	0.291	0.364
										765	40.824	44.222	37.467	91.45			765	0.402	0.356	0.365	0.395
										766	51.825	50.484	15	97.757			766	0.315	0.324	0.318	0.395
										767	99.056	46.95	22.261	15.562			767	0.636	0.387	0.205	0.206
										768	71.036	50.614	58.415	52.693			768	0.438	0.272	0.432	0.4
										769	91.322	69.397	67.405	80.333			769	0.481	0.409	0.373	0.506
										770	18.444	45.694	17.867	73.346			770	0.284	0.265	0.481	0.371
										771	16.546	64.778	60.111	31.96			771	0.346	0.41	0.368	0.343
										772	33.315	51.824	14.917	72.366			772	0.32	0.318	0.201	0.49
										773	67.908	47.039	31.409	86.315			773	0.45	0.489	0.318	0.384
										774	67.307	42.226	14.917	69.23			774	0.382	0.351	0.284	0.37
										775	50.097	43.358	62.776	91.317			775	0.385	0.256	0.43	0.473
										776	73.129	54.695	55.63	54.237			776	0.358	0.337	0.348	0.374
										777	37.536	37.581	10.231	89.506			777	0.332	0.284	0.284	0.44
										778	22.286	76.658	44.18	48.308			778	0.284	0.33	0.426	0.307
										779	31.607	57.006	65.067	33.837			779	0.2	0.32	0.457	0.294
										780	76.573	51.721	63.234	16.222			780	0.393	0.331	0.459	0.284
										781	13.206	48.767	31.456	96.072			781	0.239	0.487	0.436	0.389
										782	32.515	58.577	27.929	59.714			782	0.284	0.282	0.289	0.449
										783	66.549	69.862	19.826	99.501			783	0.4	0.354	0.243	0.413
										784	53.823	55.98	52.136	10.429			784	0.345	0.449	0.318	0.284
										785	27.5	20.733	65.249	25.571			785	0.301	0.402	0.36	0.438
										786	8.583	53.678	66.675	116.162			786	0.201	0.319	0.445	0.673
										787	50.228	54.554	64.833	71.697			787	0.374	0.329	0.388	0.329
										788	31.893	52.799	21.25	88.142			788	0.2	0.366	0.201	0.408
										789	28	61.542	80.113	29.4			789	0.284	0.307	0.586	0.282
										790	52.194	30.033	14.214	94.489			790	0.497	0.402	0.284	0.413
										791	13.15	20.2	16.474	73.603			791	0.301	0.343	0.223	0.37
										792	41.933	38.278	37.072	24.542			792	0.402	0.192	0.346	0.263
										793	45.186	62.905	16.235	50.508			793	0.297	0.31	0.284	0.362
										794	12.083	24.21	34.5	15.895			794	0.402	0.449	0.318	0.162
										795	52.294	23.276	88.221	29.542			795	0.352	0.263	0.375	0.277
										796	66.737	44.786	70.784	72.859			796	0.391	0.402	0.403	0.521
										797	27.548	66.5	46.806	15.933			797	0.254	0.402	0.636	0.178
										798	55.067	54.984	40.29	87.864			798	0.427	0.377	0.336	0.407
										799	68.686	36.438	26.258	89.274			799	0.394	0.284	0.402	0.658
										800	76.31	46.7	69.569	54.763			800	0.529	0.301	0.402	0.346
										801	54.884	77.069	55	70.277			801	0.266	0.355	0.402	0.395
										802	59.073	47.4	57.491	81.64			802	0.312	0.449	0.449	0.387
										803	25.286	31.156	25.015	14.823			803	0.284	0.47	0.323	0.284
										804	62.78	44.476	23.267	42.96			804	0.44	0.284	0.402	0.337
										805	93.866	52.861	39.861	71.755			805		0.235	0.402	0.356
										806	57.244	22.13	25.222	90.547			806	0.468	0.321	0.301	0.469
										807	80.128	36.5	50.525	88.109			807	0.466	0.201	0.471	0.379
										808	27.917	11.539	73.844	16.348			808	0.201	0.284	0.406	0.228
										809	20.647	42.26	20.083	98.242			809	0.256	0.324	0.201	0.452
										810	59.511	39.413	19.177	32.941			810	0.421	0.438	0.284	0.284
										811	96.922	25	50.175	50.925			811	0.38	0.258	0.347	0.284
										812	75.927	34.975	65.726	79.638			812	0.415	0.295	0.36	0.36
										813	77.488	15.938	76.845	55.302			813	0.463	0.284	0.487	0.449
										814	18.417	54.04	28.548	22.786			814	0.201	0.305	0.323	0.321
										815	42.067	40.429	42.494	68.048			815	0.469	0.284	0.447	0.363
										816	70.408	48.391	40.258	15.727			816	0.357	0.284	0.568	0.284
										817	54.921	27.75	79.388	97.487			817	0.462	0.426	0.586	0.453
										818	63.096	26.263	62.593	42.191			818	0.38	0.243	0.422	0.299
										819	21.605	32.897	11.167	14.714			819	0.263	0.266	0.201	0.284
										820	15.5	63.877	70.321	80.559			820	0.402	0.389	0.401	0.741
										821	7.667	16.036	57.067	89.98			821	0.201	0.243	0.33	0.385
										822	34.596	46.97	91.383	36.984			822	0.42	0.375	0.568	0.474
										823	18.154	17.148	26.963	19.241			823	0.284	0.402	0.301	0.233
										824	44.553	51.377	17.724	62.771			824	0.285	0.404	0.402	0.426
										825	46.72	44.025	69.112	34.76			825	0.402	0.414	0.42	0.318
										826	43.66	25.083	71.998	45.786			826	0.359	0.201	0.388	0.284
										827	44.681	32.462	47.465	76.849			827	0.263	0.371	0.397	0.421
										828	29.462	50.077	66.855	44.145			828	0.324	0.284	0.344	0.292
										829	75.289	29.25	24.194	89.809			829	0.478	0.408	0.402	0.457
										830	56.8	16	39.828	74.553			830	0.428	0.157	0.327	0.483
										831	71.522	17.906	77.476	90.119			831	0.295	0.284	0.414	0.403
										832	79.959	55.056	44.576	26.738			832	0.465	0.387	0.339	0.438
										833	83.298	34.759	27.833	62.267			833	0.439	0.284	0.374	0.359
										834	41.49	23.864	28.606	78.897			834	0.381	0.294	0.279	0.342
										835	26.737	56.073	59.154	84.703			835	0.318	0.386	0.343	0.406
										836	36.476	74.708	51.753	20.367			836	0.381	0.568	0.326	0.247
										837	72.083	31.75	27.29	69.919			837	0.353	0.284	0.426	0.286
										838	35.846	12	79.809	45.224			838	0.27	0.295	0.363	0.364
										839	11.818	58.596	64.583	104.088			839	0.301	0.374	0.409	0.398
										840	38.609	15.962	22.692	132.702			840	0.394	0.262	0.186	0.553
										841	27.059	30.419	28.882	83.86			841	0.284	0.318	0.284	0.266
										842	48.379	31.692	78.239	94.083			842	0.318	0.402	0.376	0.201
										843	31.364	54.167	66.756	64.947			843	0.346	0.448	0.44	0.416
										844	80.69	12.929	55	29.033			844	0.597	0.284	0.284	0.284
										845	55.242	30.052	56.43	23.474			845	0.355	0.426	0.393	0.284
										846	21.5	36.358	15.417	80.917			846	0.318	0.42	0.284	0.399
										847	20.357	59.955	43.333	85.755			847	0.284	0.382	0.201	0.414
										848	58.101	77.816	87.117	38.584			848	0.323	0.626	0.377	0.413
										849	60.309	54.103	18.762	79.458			849	0.464	0.502	0.343	0.421
										850	13.667	11.75	54.371	95			850	0.284	0.284	0.385	0.297
										851	9.68	40.51	27.161	95.461			851	0.268	0.339	0.402	0.359
										852	6.667	37.988	81.859	68.646			852	0.284	0.314	0.368	0.52
										853	30.033	26.947	49.017	90.388			853	0.568	0.318	0.426	0.392
										854	45.129	21.143	51.699	84.505			854	0.345	0.257	0.31	0.382
										855	57.492	23.941	82.207	66.713			855	0.387	0.335	0.48	0.382
										856	45.858	29.489	73.439	38.212			856	0.314	0.426	0.456	0.216
										857	90.602	44.529	58.587	102.685			857	0.427	0.428	0.371	0.374
										858	10.938	49.107	57.102	66.73			858	0.194	0.345	0.308	0.404
										859	20.312	53.967	23.059	63.515			859	0.225	0.36	0.162	0.304
										860	59.481	69.497	34.778	58.38			860	0.45	0.404	0.301	0.409
										861	73.092	50.993	26.688	85.425			861	0.388	0.473	0.209	0.331
										862	10.333	76.508	26.25	20.762			862	0.172	0.521	0.284	0.402
										863	24.18	13.471	63.843	40.467			863	0.331	0.284	0.454	0.36
										864	8.944	18.174	67.253	55.697			864	0.195	0.252	0.394	0.269
										865	18.97	53.062	49.487	94.492			865	0.402	0.426	0.36	0.336
										866	11.444	22.773	28.158	78.189			866	0.304	0.402	0.402	0.636
										867	11.667	26.896	54.593	10.357			867	0.229	0.469	0.568	0.284
										868	14.143	15.375	60.593	86.295			868	0.284	0.293	0.568	0.384
										869	12.143	59.844	49.365	36.956			869	0.228	0.454	0.35	0.234
										870	17.88	64.815	85.298	44.569			870	0.402	0.516	0.442	0.318
										871	29.889	14.1	23.364	69.668			871	0.284	0.284	0.318	0.321
										872	37.298	15.474	48.583	29.924			872	0.47	0.301	0.283	0.426
										873	51.011	14.375	22.84	145.269			873	0.369	0.284	0.402	0.547
										874	26.086	24.136	66.38	85.493			874	0.192	0.438	0.387	0.568
										875	25.485	31.942	47.048	24.333			875	0.351	0.426	0.274	0.412
										876	61.398	31.586	54.306	108.076			876	0.345	0.483	0.384	0.375
										877	67.44	13.875	58.913	40.349			877	0.422	0.284	0.396	0.426
										878	40.357	18.625	19.5	99.375			878	0.307	0.284	0.201	0.399
										879	57.915	65.058	61.342	46.231			879	0.351	0.512	0.351	0.426
										880	83.864	48.972	42.172	15.615			880	0.427	0.398	0.284	0.284
										881	86.444	16.817	43.516	16.364			881	0.57	0.252	0.402	0.284
										882	88.921	30.775	53.92	13.25			882	0.46	0.636	0.35	0.284
										883	35.922	9.867	63.857	43.956			883	0.296	0.243	0.345	0.189
										884	67.427	12.677	20.93	36.036			884	0.58	0.272	0.234	0.446
										885	61.138	22.28	54.139	47.417			885	0.455	0.345	0.342	0.201
										886	25.765	33.717	46.778	60.846			886	0.318	0.358	0.323	0.301
										887	34.121	38.923	33.846	58.103			887	0.274	0.449	0.284	0.322
										888	94.228	43.343	14.75	97.556			888	0.412	0.568	0.307	0.6
										889	30.467	41.613	25.333	60.823			889	0.206	0.328	0.284	0.299
										890	25.571	33.111	28.609	74.296			890	0.206	0.249	0.229	0.418
										891	73.212	26.5	78.726	31.806			891	0.37	0.449	0.405	0.322
										892	99.355	89.801	41.75	97.308			892	0.571	0.45	0.284	0.407
										893	76.997	17.167	62.872	96.713			893	0.492	0.402	0.384	0.631
										894	22.75	88.089	23.074	85.25			894	0.284	0.411	0.255	0.577
										895	64.706	31.091	75.838	76.912			895	0.586	0.343	0.41	0.426
										896	44.451	61.266	20.75	88.793			896	0.296	0.443	0.318	0.307
										897	37.468	15.062	21.947	90.668			897	0.268	0.206	0.166	0.368
										898	35.956	67.049	62.93	44.949			898	0.31	0.407	0.358	0.325
										899	59.139	13.225	73.308	47.182			899	0.415	0.438	0.586	0.309
										900	23.465	45.826	60.815	31.823			900	0.228	0.355	0.491	0.295
										901	24.518	81.813	37.931	12.059			901	0.402	0.407	0.421	0.284
										902	49.099	46.531	21.841	60.731			902	0.343	0.343	0.242	0.344
										903	90.202	48.2	19.105	24.5			903	0.502	0.568	0.201	0.234
										904	14.14	15.55	52.224	86.902			904	0.295	0.33	0.358	0.455
										905	50.893	58.836	67.727	47			905	0.387	0.351	0.378	0.455
										906	23.316	72.628	49.844	62.304			906	0.284	0.368	0.339	0.402
										907	28.479	22.182	76.105	16.438			907	0.255	0.438	0.375	0.284
										908	24.699	88.379		29.542			908	0.244	0.371		0.318
										909	20.526	59.274	16.389	73.518			909	0.318	0.333	0.284	0.449
										910	19.125	40.909	51.417	41.423			910	0.237	0.402	0.42	0.318
										911	57.598	94.53	51.256	82.647			911	0.485	0.438	0.41	0.374
										912	19.417	19.745	40.533	59.849			912	0.301	0.442	0.284	0.398
										913	12.235	82.185	86.522	58.635			913	0.192	0.551		0.41
										914	18.793	91.938	51.899	36.955			914	0.402	0.421	0.371	0.318
										915	43.56	50.705	41.76	43.592			915	0.335	0.378	0.345	0.411
										916	60.827	56.709	21.885	98.491			916	0.327	0.442	0.293	0.406
										917	69.926	93.351	54.924	21			917	0.482		0.298	0.312
										918	88.445	58.204	16.333	12.214			918	0.476	0.379	0.229	0.166
										919	15.25	75.905	48.026	117.932			919	0.284		0.402	0.51
										920	22.177	79.147	48.527	103.824			920	0.142	0.34	0.335	0.413
										921	9.812	41.167	16.308	84.697			921	0.284	0.426	0.284	0.429
										922	43.188	46.562	17.177	39.868			922		0.284	0.318	0.318
										923	67.008	63.557	72.984	50.263			923	0.425	0.436	0.568	0.366
										924	10.952	73.269	20.923	38.007			924	0.284	0.349	0.284	0.359
										925	18.737	42.492	89.133	17.75			925	0.284	0.265	0.565	0.284
										926	17.714	43.191	15.077	32.176			926	0.343	0.354	0.284	0.355
										927	34.889	85.204	19.875	16.889			927	0.301	0.391	0.318	0.186
										928	51.658	27.308	14.762	60.643			928	0.456	0.284	0.343	0.54
										929	12.5	80.009	55.866	17.75			929	0.402	0.461	0.371	0.402
										930	44.413	98.192	20.885	101.706			930	0.405	0.333	0.402	0.4
										931	20.833	22.923	26	63.139			931	0.201	0.28	0.351	0.357
										932	13.833	48.625	28.319	83.787			932	0.284	0.438	0.351	0.456
										933	33.821	97.4	51.473	13.471			933	0.295	0.343	0.349	0.194
										934	62.522	101.329	70.056	75.089			934	0.422	0.426	0.402	0.345
										935	8.438	58.772	52.534	54.083			935	0.284	0.454	0.568	0.377
										936	60.239	98.889	29.259	71.877			936	0.36	0.44	0.216	0.348
										937	77.353	24.244	28.227	21.389			937	0.428	0.292	0.469	0.284
										938	17.978	38.098	54.909	56.867			938	0.301	0.309	0.426	0.393
										939	74.493	47.647	48.359	54.539			939	0.407	0.201	0.382	0.424
										940	17.871	81.54	39.77	45.532			940	0.314	0.345	0.32	0.358
										941	67.232	87.598	20.528	37.3			941	0.535	0.388	0.268	0.402
										942	45.366	74.7	20	27.107			942	0.408	0.359	0.201	0.295
										943	18.162	81.417	78.506	65.95			943	0.402	0.334	0.381	0.326
										944	12.938	29.433	44.774	80.866			944	0.284	0.426	0.402	0.364
										945	60.507	35	56.108	24.75			945	0.454	0.469	0.341	0.142
										946	9.143	27.25	33.778	29.239			946	0.284	0.213	0.402	0.438
										947	13.964	68.249	25	94.658			947	0.207	0.383	0.54	0.549
										948	18	24	57.337	15.167			948	0.284	0.319	0.406	0.284
										949	11.407	50.374	64.099	92.396			949	0.402	0.414	0.352	0.426
										950	13.25	71.14	61.967	86.794			950	0.402	0.378	0.254	0.426
										951	19.14	74.351	29.182	44.111			951	0.426	0.426	0.263	0.449
										952	11.696	34.154	64.271	73.755			952	0.284	0.284	0.361	0.387
										953	14.647	88.058	61.361	73.427			953	0.251	0.457	0.342	0.395
										954	18	34.087	48.938	72.867			954	0.307	0.307	0.402	0.362
										955	25.358	68.832	27.512	104.189			955	0.324	0.498	0.339	0.379
										956	17.682	41.693	56.737	30.432			956	0.295	0.455	0.376	0.233
										957	48.167	73.103	42.032	105.986			957	0.567	0.324	0.568	0.439
										958	20.444	95.324	66.451	78.078			958	0.284	0.386	0.396	0.329
										959	27.061	54.094	51.013	101.047			959	0.346	0.306	0.36	0.471
										960	71.097	10.923	60.044	73.17			960	0.398	0.284	0.332	0.522
										961	12.44	71.068	79.01	82.231			961	0.284	0.586	0.446	0.343
										962	13.257	85.137	16.125	87.081			962	0.351	0.5	0.172	0.391
										963	21.382	22.881	38.402	82.918			963	0.323	0.449	0.309	0.387
										964	10.105	78.881	33.93	40.976			964	0.284	0.418	0.302	0.348
										965	71.78	36.065	49.508	61.342			965	0.545	0.402	0.332	0.318
										966	82.641	39.474	48.292	19.4			966	0.411	0.284	0.382	0.284
										967	11.833	71.464	51.395	27.125			967	0.201	0.301	0.332	0.304
										968	71.258	63.154	53.407	89.393			968	0.437	0.402	0.455	0.348
										969	45.975	78.773	72.258	86.492			969	0.441	0.465	0.673	0.471
										970	75.725	64.682	65	36.532			970	0.572	0.426	0.426	0.417
										971	15.25	86.06	45.175	90.409			971	0.268	0.434	0.448	0.417
										972	56.7	48.52	38.656	48.179			972	0.433	0.284	0.402	0.305
										973	12.083	23.205	68.514	76.443			973	0.201	0.36	0.58	0.315
										974	70.678	47.208	41.392	42.756			974	0.475	0.402	0.337	0.407
										975	24.116	67.63	39.961	93.724			975	0.339	0.361	0.386	0.234
										976	12.84	65.602	35.562	25.286			976	0.193	0.396	0.206	0.209
										977	10.643	63.313	52.568	77.634			977	0.284	0.323	0.35	0.41
										978	25.833	39	27.241	31.526			978	0.402	0.284	0.251	0.243
										979	17.84	37.136	55.41	47.395			979	0.284	0.303	0.359	0.374
										980	51.233	73.06	102.694	76.547			980	0.408	0.414	0.361	0.318
										981	9.583	20.538	39.574	60.455			981	0.201	0.284	0.265	0.512
										982	43.16	112.186	93.148	79.714			982		0.472	0.385	0.335
										983	16.351	78.636	26.312	60.377			983	0.426	0.361	0.363	0.4
										984	28.769	62.951	28.471	31.053			984	0.243	0.345	0.284	0.284
										985	57.635	69.901	23.286	88.329			985	0.352	0.413	0.284	0.382
										986	10.812	49.541	76.614	76.056			986	0.16	0.449	0.415	0.414
										987	21.071	54.667	19.182	37.575			987	0.201	0.403	0.284	0.26
										988	15.96	79	52.386	65.83			988	0.295	0.568	0.438	0.3
										989	17.036	73.09	85.312	29.878			989	0.318	0.403	0.603	0.315
										990	22.12	54.5	59.077	93.635			990	0.243	0.284	0.441	0.391
										991	33.429	64.262	55.38	91.394			991	0.284	0.341	0.341	0.374
										992	20.16	89.763	11.667	88.828			992	0.295	0.355	0.284	0.373
										993	76.766	26.103	35.941	30			993	0.436	0.318	0.342	0.284
										994	20.167	75.6	80.419	34			994	0.172	0.375	0.374	0.284
										995	17.833	53.426	33.479	78.778			995	0.201	0.335	0.426	0.398
										996	23.258	43.913	16.154	109.734			996	0.402	0.301	0.284	0.525
										997	12.45	56.975	29.806	91.651			997	0.284	0.408	0.41	0.417
										998	11.594	59.152	12.24	21.088			998	0.301	0.309	0.196	0.318
										999	8.417	64.734	56.377	57.109			999	0.284	0.304	0.418	0.338
										1000	9	73.495	39.917	30.667			1000	0.284	0.318	0.402	0.201
										1001	21.083	57.48	52.542	44.696			1001	0.402	0.257	0.423	0.481
										1002	14.125	59.925	13.941	24			1002	0.284	0.376	0.402	0.294
										1003	19.556	63.65	38.938	28.21			1003	0.209	0.568	0.284	0.263
										1004	18.667	57.467	40.236	85.45			1004	0.284	0.403	0.373	0.37
										1005	12.45	99.862	78.476	87.988			1005	0.229		0.565	0.345
										1006	69.162	44.562	19.438	61.735			1006	0.408	0.181	0.284	0.358
										1007	25.158	79.367	72.454	17.786			1007	0.247		0.448	0.201
										1008	13.227	55.5	25.885	102.335			1008	0.318	0.402	0.393	0.347
										1009	34.475	43.462	72.581	49.658			1009	0.258	0.377	0.481	0.356
										1010	15.941	61.736	29.698	59.579			1010	0.318	0.453	0.449	0.389
										1011	33.033	68.702	89.137	65.755			1011	0.402	0.512	0.436	0.382
										1012	71.686	47.077	99.74	103.28			1012	0.45	0.433	0.673	0.491
										1013	15.2	19.067	78.229	93.175			1013	0.199	0.192	0.364	0.711
										1014	12.667	48.075	48.374	18.525			1014	0.201	0.356	0.353	0.296
										1015	29.533	84.527	65.5	93.755			1015	0.201	0.381	0.201	0.439
										1016	15.371	24.546	49.175	96.824			1016	0.246	0.315	0.424	0.422
										1017	15.974	86.742	40.811	61.277			1017	0.36	0.466	0.497	0.54
										1018	22.419	31.63	91.569	36.219			1018	0.412	0.2	0.452	0.284
										1019	28.885	48.857	19	30.483			1019	0.356	0.249	0.186	0.208
										1020	65.176	64.477	154.568	94.145			1020	0.344	0.402	0.576	0.367
										1021	26.07	46.291	59.66	24.857			1021	0.287	0.35	0.365	0.284
										1022	12.63	76.286	76.472	98.359			1022	0.318	0.389	0.442	0.426
										1023	28	70.016	33.365	85.117			1023	0.284	0.371	0.28	0.361
										1024	13.528	60.737	52.615	26.571			1024	0.36	0.284	0.449	0.343
										1025	12.938	73.333	31	85.718			1025	0.284	0.333	0.449	0.385
										1026	11.043	57.278	60.34	90.249			1026	0.318	0.34	0.452	0.387
										1027	27.095	37.8	63.298	84.696			1027	0.343	0.374	0.469	0.654
										1028	8.875	54.629	28.848	49.168			1028	0.284	0.449	0.426	0.379
										1029	71.484	17.103	81.198	36.661			1029	0.366	0.284	0.313	0.586
										1030	20.823	43.782	46.704	25.048			1030	0.301	0.393	0.333	0.343
										1031	19.588	67.235	96.105	127.419			1031	0.239	0.586	0.481	0.424
										1032	15.167	46.111	73.167	94.693			1032	0.284	0.404	0.362	0.448
										1033	70.172	21.423	92.692	109.6			1033	0.568	0.219	0.463	0.354
										1034	9.957	92.287	75.567	71.483			1034	0.206	0.586	0.4	0.399
										1035	22.692	42.512	13.75	78.311			1035	0.186	0.338	0.201	0.385
										1036	10.846	71.153	77.591	48.235			1036	0.284	0.294	0.409	0.361
										1037	9.786	57.518	20.786	131.196			1037	0.284	0.365	0.284	0.426
										1038	65.276	28.459	53.635	23.5			1038	0.455	0.314	0.469	0.201
										1039	10.368	72.291	85.324	14.417			1039	0.243	0.395	0.603	0.201
										1040	52.447	17.64	32.857	39.362			1040	0.42	0.301	0.228	0.512
										1041	15	97.868	77.111	88.31			1041	0.228	0.402	0.333	0.465
										1042	36.814	68.798	19.968	22.462			1042	0.293	0.411	0.323	0.284
										1043	57.46	69.12	41.083	34.825			1043	0.361	0.316	0.201	0.365
										1044	78.79	66.826	90.778	15.8			1044	0.638	0.467	0.443	0.402
										1045	24.417	43.837	72.932	25.071			1045	0.213	0.371	0.346	0.378
										1046	78.616	36.333	18.667	26.095			1046	0.415	0.402	0.284	0.207
										1047	50.724	52.229	43.804	30.621			1047	0.43	0.512	0.42	0.295
										1048	69.168	61.446	31.391	70.628			1048	0.412	0.37	0.256	0.568
										1049	54.008	35.52	37.061	20.286			1049	0.342	0.301	0.282	0.234
										1050	47.98	73.453	93.158	90.105			1050	0.434	0.499	0.394	0.444
										1051	13.438	50.736	21	32.517			1051	0.181	0.414	0.284	0.402
										1052	40.837	95.808	57.786	100.051			1052	0.402	0.639	0.449	0.556
										1053	10.867	63.403	65.216	60.667			1053	0.284	0.393	0.406	0.201
										1054	16.31	57	61.626	36.574			1054	0.318	0.351	0.577	0.4
										1055	16.879	65.299	86.578	32.788			1055	0.402	0.36	0.47	0.36
										1056	20.611	19.769	36.394	33.921			1056	0.284	0.402	0.329	0.348
										1057	86.663	36.708	51.321	66.421			1057	0.408	0.402	0.408	0.384
										1058	42.38	27.905	54.931	88.5			1058	0.549	0.284	0.602	0.201
										1059	13.625	39.182	17.88	94.927			1059	0.284	0.318	0.402	0.377
										1060	70.916	36.371	80.356	34.983			1060	0.357	0.277	0.568	0.568
										1061	24.538	51.58	23.086	24.792			1061	0.284	0.322	0.284	0.308
										1062	39.226	92.632	84.176	76.248			1062	0.333	0.395	0.475	0.39
										1063	29.652	50.527	67.583	72.681			1063	0.295	0.389	0.568	0.431
										1064	61.056	32	61.561	33.143			1064	0.568	0.284	0.375	0.284
										1065	61.003	28.931	55.792	87.635			1065	0.411	0.293	0.481	0.434
										1066	65.367	28.625	35.543	16			1066	0.434	0.284	0.318	0.295
										1067	31.483	20.867	59.401	28.476			1067	0.36	0.177	0.491	0.243
										1068	55.816	62.217	28.738	90.106			1068	0.34	0.535	0.362	0.413
										1069	64.043	17.257	30.743	70.69			1069	0.391	0.226	0.325	0.398
										1070	66.456	36.4	40.333	21.529			1070	0.367	0.284	0.367	0.284
										1071	10.812	51.777	65.162	76.03			1071	0.284	0.361	0.388	0.736
										1072	6.667	64.758	95.835	25.942			1072	0.201	0.469	0.402	0.438
										1073	53.89	44.229	60.102	56.914			1073	0.568	0.273	0.341	0.369
										1074	54.457	43.48	25.681	47.34			1074	0.346	0.526	0.318	0.39
										1075	47.647	66.672	18.073	40.809			1075		0.324	0.338	0.402
										1076	15.812	40.211	59.127	69.465			1076	0.284	0.301	0.367	0.441
										1077	50.73	47.719	15.833	78.538			1077	0.36	0.518	0.291	0.396
										1078	20	68.944	13.375	74.699			1078	0.229	0.388	0.182	0.398
										1079	49.284	27.25	31.441	80.573			1079	0.298	0.201	0.379	0.406
										1080	48.008	56.11	35.429	14.9			1080	0.367	0.352	0.463	0.301
										1081	54.125	67.431	16.833	5.923			1081	0.438	0.419	0.201	0.172
										1082	67.887	22.625	80.377	41.782			1082	0.329	0.284	0.379	0.366
										1083	70.438	28.538	28.391	39.856			1083	0.491	0.284	0.257	0.644
										1084	23.478	42.331	43.594	62.657			1084	0.289	0.358	0.416	0.328
										1085	73.494	30.769	92.37	54.656			1085	0.456	0.284	0.498	0.368
										1086	43.123	28.4	68.684	89.066			1086	0.428	0.268	0.426	0.344
										1087	44.198	27.7	22.667	84.808			1087	0.382	0.249	0.172	0.481
										1088	28.472	35.833	50.737	22.167			1088	0.402	0.22	0.48	0.213
										1089	31.316	27.807	57.612	39.466			1089	0.284	0.322	0.366	0.371
										1090	45.6	34.613	90.25	9.167			1090	0.357	0.286	0.428	0.201
										1091	36.658	24.762	65.224	19.967			1091	0.239	0.263	0.472	0.307
										1092	27.615	84.95	47.087	16.185			1092	0.284	0.449	0.47	0.402
										1093	14.727	91.224	62.965	43.477			1093	0.402	0.388	0.512	0.428
										1094	38.684	65.659	61.942	17.8			1094	0.269	0.296	0.491	0.295
										1095	62.976	56.778	46.335	22.621			1095	0.375	0.374	0.327	0.328
										1096	64.994	31.062	73.189	52.28			1096	0.414	0.301	0.447	0.412
										1097	77.284	14	63.751	62.109			1097	0.405	0.284	0.438	0.375
										1098	13.923	66.054	71.326	22.097			1098	0.201	0.376	0.512	0.322
										1099	58.796	16.941	33.826	56.456			1099	0.503	0.189	0.293	0.491
										1100	79.656	95.947	42.411	74.243			1100	0.586	0.54	0.337	0.404
										1101	67.456	39.227	22.881	53.327			1101	0.568	0.318	0.265	0.371
										1102	80.447	26.588	60.582	27.609			1102	0.511	0.284	0.378	0.381
										1103	76.179	76.206	69.5	82.047			1103	0.438	0.417	0.449	0.556
										1104	24.033	22.177	56.615	43.19			1104	0.234	0.426	0.387	0.383
										1105	75.194	73.526	75.811	18.522			1105	0.568	0.568	0.403	0.301
										1106	21.889	60.804	70.454	43.41			1106	0.229	0.426	0.416	0.385
										1107	36.5	63.041	41.682	31.016			1107	0.293	0.351	0.577	0.374
										1108	52.217	49.915	16.462	43.628			1108	0.465	0.438	0.284	0.405
										1109	80.626	93.443	21.812	19.579			1109	0.471	0.463	0.284	0.29
										1110	15.5	33.667	26.26	15.585			1110	0.426	0.284	0.309	0.258
										1111	64.981	36.444	16.659	44.151			1111	0.451	0.284	0.282	0.4
										1112	25.2	73.301	67.621	24.208			1112	0.342	0.372	0.523	0.284
										1113	24.16	40.845	15.546	17.421			1113	0.223	0.426	0.278	0.284
										1114	69.873	26.733	43.038	25.875			1114	0.48	0.402	0.432	0.284
										1115	13.043	31.868	15.579	22.184			1115	0.295	0.3	0.284	0.345
										1116	45.038	30.238	28.406	37.957			1116	0.402	0.301	0.317	0.431
										1117	18.04	99.204	31.259	30.895			1117	0.222	0.426	0.453	0.449
										1118	63.153	59.745	76.856	30.382			1118	0.578	0.438	0.382	0.309
										1119	63.879	29.774	25.157	10.684			1119	0.43	0.282	0.442	0.318
										1120	31.318	108.368	28.635	30.467			1120	0.284	0.396	0.512	0.284
										1121	15.96	18.154	59.37	30.21			1121	0.207	0.284	0.51	0.284
										1122	18.85	59.351	63.91	26.048			1122	0.295	0.318	0.28	0.343
										1123	75.267	88.932	45.725	38.262			1123	0.425	0.473	0.374	0.438
										1124	68.721	39.083	14.167	32.643			1124	0.469	0.201	0.346	0.426
										1125	12.75	28.25	19.233	126.328			1125	0.284	0.201	0.418	0.797
										1126	63.803	60.105	10.656	26.278			1126	0.345	0.295	0.346	0.301
										1127	14.353	12.036	87.203	35.492			1127	0.284	0.291	0.527	0.344
										1128	55.31	65.926	53.964	117.647			1128		0.43	0.362	0.362
										1129	9.615	42.569	52.383	79.855			1129	0.284	0.51	0.359	0.574
										1130	55.35	42.717	57.857	39			1130	0.408	0.512	0.463	0.402
										1131	69.718	22.5	55.49	18.375			1131	0.472	0.269	0.414	0.181
										1132	42.881	55.182	41	27.091			1132	0.351	0.431	0.426	0.228
										1133	27.143	67.284	12.75	31.912			1133	0.201	0.396	0.284	0.387
										1134	89.773	20.273	57.582	62.632			1134	0.51	0.402	0.427	0.338
										1135	46	42.562	75.51	86.453			1135	0.285	0.237	0.42	0.408
										1136	59.315	22.8	69.381	100.284			1136	0.386	0.237	0.636	0.577
										1137	71.581	62.037	77.055	89.905			1137	0.354	0.321	0.407	0.549
										1138	30.25	40.839	56.674	39.934			1138	0.237	0.284	0.475	0.387
										1139	33.769	95.028	72.035	17.283			1139	0.284	0.505	0.438	0.282
										1140	37	53.821	54.084	70.8			1140	0.228	0.359	0.267	0.578
										1141	16	70.279	28.045	24.52			1141	0.284	0.359	0.497	0.209
										1142	10.737	27.421	65.943	70.155			1142	0.318	0.172	0.54	0.429
										1143	29.875	19.571	49.899	15.917			1143	0.301	0.318	0.413	0.201
										1144	47.745	30.688	21.538	17			1144	0.315	0.284	0.309	0.249
										1145	17.45	50.02	32.139	16.667			1145	0.318	0.378	0.332	0.172
										1146	52.234	84.461	53.674	31.361			1146	0.336	0.379	0.376	0.449
										1147	64.616	59.534	22.923	30.52			1147		0.408	0.284	0.336
										1148	11.118	65.559	13.667	94.113			1148	0.318	0.39	0.201	0.408
										1149	62.093	46.662	35.163	14.615			1149	0.585	0.457	0.409	0.301
										1150	64.971	35.314	97.71	22.593			1150	0.301	0.31	0.408	0.264
										1151	27.8	62.182	83.054	27.188			1151	0.318	0.444	0.406	0.284
										1152	64.154	40	14.539	26.491			1152	0.4	0.284	0.335	0.229
										1153	60.628	87.475	27.448	54.827			1153	0.574	0.568	0.402	0.49
										1154	31.543	17.773	32.523	22			1154	0.299	0.272	0.309	0.243
										1155	10	99.412	29.326	85.141			1155	0.201	0.357	0.426	0.568
										1156	38.785	21.643	46.456	51.615			1156	0.358	0.284	0.582	0.473
										1157	68.934	46.538	20.154	26.488			1157	0.438	0.531	0.243	0.299
										1158	37.761	23.793	19.96	31.172			1158	0.54	0.307	0.301	0.402
										1159	48.196	85.483	55.771	70.243			1159	0.354	0.454	0.343	0.396
										1160	29.943	86.22	46.101	38.333			1160	0.351	0.426	0.39	0.284
										1161	60.971	52.962	41.898	16.062			1161	0.416	0.37	0.38	0.284
										1162	13.966	73.276	60.616	19.148			1162	0.284	0.411	0.381	0.402
										1163	68.04	19.7	31.364	71.681			1163	0.453	0.284	0.512	0.467
										1164	67.681	62.655	85.175	17.8			1164	0.437	0.419	0.377	0.426
										1165	73.938	45.496	59.75	35.978			1165	0.427	0.331	0.402	0.711
										1166	18.107	64.164	64.796	35.121			1166	0.166	0.328	0.417	0.317
										1167	56.933	92.302	70.383	69.102			1167	0.425	0.438	0.356	0.568
										1168	36.378	51.345	68.788	87.022			1168	0.338	0.295	0.377	0.426
										1169	17.346	21.414	50.028	20.556			1169	0.295	0.295	0.426	0.29
										1170	10.625	48.75	66.897	59.339			1170	0.284	0.301	0.364	0.349
										1171	10.864	16.552	94.118	57.215			1171	0.284	0.207		0.363
										1172	39.25	49.959	67.532	93.775			1172	0.142	0.521	0.568	0.602
										1173	27.044	54.149	58.31	28.353			1173	0.301	0.515	0.418	0.284
										1174	15.435	94.723	25.298	92.744			1174	0.284	0.389	0.274	0.51
										1175	11.05	84.18	61.436	44.977			1175	0.284	0.33	0.405	0.37
										1176	15.167	18.4	41.352	32.172			1176	0.36	0.243	0.636	0.402
										1177	8.88	39.075	26.25	12.579			1177	0.284	0.343	0.248	0.229
										1178	52.029	25.214	13.539	69.094			1178	0.419	0.284	0.284	0.373
										1179	47.699	74.585	98.39	81.357			1179	0.332	0.416		0.481
										1180	9.25	92.062	68.691	37.103			1180	0.222	0.533	0.568	0.343
										1181	22.688	18.923	72.082	82.748			1181	0.237	0.154	0.438	0.437
										1182	52.845	41.048	38.682	72			1182	0.389	0.396	0.266	0.661
										1183	71.413	68.676	46.991	92.185			1183	0.362	0.438	0.323	0.43
										1184	60.272	40.312	17	31.591			1184	0.378	0.295	0.295	0.361
										1185	73.528	31.25	9.857	55.614			1185	0.486	0.284	0.284	0.365
										1186	36.724	39.301	46.947	67.549			1186	0.358	0.436	0.355	0.414
										1187	60.662	29.2	21.667	74.115			1187	0.423	0.201	0.229	0.347
										1188	44.356	52.204	31.087	64.497			1188	0.363	0.418	0.28	0.388
										1189	82.06	22.638	66.947	36.562			1189	0.568	0.315	0.455	0.363
										1190	11.417	19.143	72.671	82.536			1190	0.172	0.181	0.559	0.402
										1191	55.877	31.062	20.273	65.562			1191	0.355	0.414	0.426	0.481
										1192	43.036	76.909	21.828	27.048			1192	0.329	0.378	0.345	0.191
										1193	38.912	18.417	27.659	55.921			1193	0.414	0.201	0.449	0.357
										1194	10.067	39.517	49.782	17.721			1194	0.142	0.586	0.311	0.264
										1195	66.302	64.164	83.573	56.052			1195	0.583	0.42	0.398	0.401
										1196	73.422	64.159	33.115	37.167			1196	0.413	0.467	0.402	0.284
										1197	67.716	41.4	85.794	59.221			1197	0.375	0.402	0.377	0.36
										1198	21.629	86.489	44.983	60.983			1198	0.284	0.449	0.577	0.449
										1199	65.042	18.062	35.476	69.465			1199	0.367	0.284	0.284	0.402
										1200	33.878	28.548	81.822	43.927			1200	0.426	0.284	0.31	0.402
										1201	71.2	36.457	25.583	60.716			1201	0.142	0.261	0.201	0.361
										1202	20.55	103.198	12.154	45.917			1202	0.284	0.501	0.284	0.201
										1203	27.632	32.542	23.958	39.594			1203	0.402	0.402	0.318	0.582
										1204	31.353	41.845	87.512	76.076			1204	0.222	0.484		0.382
										1205	73.033	25.25	49.434	38.829			1205	0.47	0.284	0.385	0.288
										1206	65.79	66.835	11	32.904			1206	0.402	0.387	0.201	0.371
										1207	57.667	16.929	46.823	58.771			1207	0.284	0.284	0.309	0.406
										1208	12.214	45.833	54.412	17.538			1208	0.284	0.426	0.408	0.284
										1209	7.444	60.156	62.5	14.303			1209	0.167	0.364	0.512	0.243
										1210	43.256	49.677	33.173	28.756			1210	0.422	0.352	0.397	0.387
										1211	35.344	27.846	36.909	52.625			1211	0.387	0.284	0.301	0.402
										1212	27.929	59.24	14.071	17			1212	0.284	0.299	0.281	0.284
										1213	81.885	85.627	16.741	114.534			1213	0.333	0.439	0.318	0.491
										1214	72.716	39.118	81.518	88.9			1214	0.309	0.428	0.586	0.284
										1215	63.985	60.663	12.765				1215	0.291	0.342	0.284
										1216	67.54	37.041	60.031	25.833			1216	0.438	0.577	0.401	0.257
										1217	69.424	53.361	73.808	18.75			1217	0.382		0.426	0.237
										1218	29.65	20.429	48.036	39.344			1218	0.284	0.201	0.307	0.346
										1219	60.415	41.643	59.51	67.918			1219	0.321	0.402	0.449	0.412
										1220	19.786	36.975	66.39	75.534			1220	0.284	0.335	0.328	0.411
										1221	15.823	101.145	26.581	27.544			1221	0.426		0.246	0.383
										1222	8.368	27.615	35.5	39.645			1222	0.284	0.201	0.402	0.395
										1223	20.4	78.265	57.182	78.405			1223	0.284	0.403	0.402	0.404
										1224	44.343	90.041	64.54	48.633			1224	0.327	0.525	0.577	0.517
										1225	49.833	67.782	34.34	46.018			1225	0.426	0.428	0.481	0.37
										1226	49.611	17.417	77.477	16.136			1226	0.375	0.201	0.449	0.403
										1227	11.077	68.405	74.067	18.917			1227	0.301	0.41	0.512	0.306
										1228	13.263	37.429	19.875	34.209			1228	0.249	0.343	0.331	0.328
										1229	7.538	65.362	47.93	19.774			1229	0.284	0.358	0.354	0.403
										1230	51.48	35.75	74.379	21.353			1230	0.237	0.293	0.284	0.38
										1231	31.668	57.353	17.083	15.75			1231	0.288	0.327	0.201	0.235
										1232	9.235	41.584	64.98	15.182			1232	0.284	0.351	0.481	0.285
										1233	19.964	48	63.412	22.121			1233	0.284	0.402	0.349	0.403
										1234	14.241	90.019	20.526	75.591			1234	0.291	0.46	0.233	0.463
										1235	10.917	74.787	25	63.336			1235	0.402	0.602	0.402	0.455
										1236	11.9	20.714	55.332	36.611			1236	0.265	0.284	0.324	0.38
										1237	27.446	72.709	43.278	71.282			1237	0.296	0.429	0.378	0.424
										1238	26.909	67.481	70.913	59.169			1238	0.284	0.539	0.379	0.447
										1239	14.621	31.306	64.323	76.316			1239	0.293	0.293	0.325	0.477
										1240	25.5	67.115	66.966	30.4			1240	0.347	0.381	0.385	0.355
										1241	24.478	31.625	36.083	19.425			1241	0.215	0.284	0.311	0.335
										1242	22.667	23.379	15.809	18.778			1242	0.261	0.333	0.301	0.38
										1243	20.5	26.844	14.429	72.591			1243	0.284	0.402	0.347	0.408
										1244	21.875	32.158	53.333	34			1244	0.284	0.315	0.468	0.324
										1245	48.669	76.155	32.517	60.604			1245	0.437	0.449	0.284	0.461
										1246	21.241	23.923	56.952	73.066			1246	0.307	0.284		0.434
										1247	17.353	65.283	48.344	86.214			1247	0.284	0.354	0.586	0.586
										1248	68.201	20	55.3	43.939			1248	0.404	0.284	0.482	0.379
										1249	24.941	32.613	21.875	37.676			1249	0.277	0.199	0.253	0.403
										1250	53.784	58.945	57.163	49.846			1250	0.402	0.4	0.393	0.383
										1251	30.118	36.966	39.366	18.111			1251	0.313	0.375	0.438	0.19
										1252	65.022	81.052	61.613	87.629			1252	0.352	0.371	0.485	0.375
										1253	64.969	57.905	82.426	90.204			1253	0.352	0.343	0.4	0.4
										1254	38.048	93.304	48.089	37.525			1254	0.577	0.488	0.343	0.538
										1255	67.008	65.658	70.797	36.051			1255	0.365	0.232	0.638	0.488
										1256	21.294	29.595	19.381	17.118			1256	0.288	0.225	0.284	0.38
										1257	65.87	56.677	33.648	29.462			1257	0.585	0.335	0.346	0.38
										1258	70.747	55.339	12.375	62.271			1258	0.405	0.418	0.284	0.384
										1259	18.882	50.636	28.73	31.081			1259	0.172	0.354	0.352	0.38
										1260	37.304	59.273	52.991	59.839			1260	0.574	0.397	0.426	0.372
										1261	60.548	36.646	100.019	66.357			1261	0.464	0.326		0.533
										1262	11.25	66.512	39.957	33.909			1262	0.172	0.512	0.426	0.305
										1263	44.196	27.471	43.855	26.405			1263	0.344	0.256	0.321	0.331
										1264	59.409	18.936	48.361	65.224			1264	0.382	0.402	0.343	0.387
										1265	20	35.871	14.412	104.2			1265	0.284	0.402	0.284	0.562
										1266	13.867	41.37	75.775	22.219			1266	0.33	0.402	0.36	0.286
										1267	55.118	27.579	42.294	56			1267	0.403	0.449	0.269	0.418
										1268	31.943	52.851	41.64	65.766			1268	0.448	0.358	0.38	0.444
										1269	59.481	55.474	38.965	19.889			1269	0.48	0.457	0.27	0.269
										1270	58.233	57.903	32.877	45.474			1270	0.441	0.345	0.327	0.406
										1271	49.7	56.339	86.854	60.937			1271	0.521		0.465	0.49
										1272	28.65	82.147	43.296	31.429			1272	0.301	0.412	0.34	0.313
										1273	16.632	55.85	68.727	24.111			1273	0.318	0.391	0.512	0.38
										1274	39.111	48.588	64.651	65.749			1274	0.577	0.316	0.353	0.379
										1275	46.215	46.971	69.804	62.187			1275	0.342	0.318	0.484	0.434
										1276	52.528	20.79	40.122	34.125			1276	0.425	0.318	0.286	0.269
										1277	32.607	23.633	37.651	64.246			1277	0.402	0.243	0.239	0.394
										1278	68.863	79.196	31.053	70.648			1278	0.419	0.571	0.322	0.411
										1279	71.429	71.541	41.111	62.133			1279	0.374	0.568	0.568	0.422
										1280	65.067	83.207	60.978	70.645			1280	0.585	0.496	0.399	0.459
										1281	44.779	42.486	26	66.128			1281	0.42	0.368	0.172	0.38
										1282	53.163	61.709	37.712	20.9			1282	0.353	0.339	0.434	0.19
										1283	76.41	25.546	56.417	28			1283	0.447	0.326	0.374	0.269
										1284	36.903	70.833	46.291	38.237			1284	0.492	0.201	0.407	0.371
										1285	60.277	19.133	32.672	71.546			1285	0.478	0.284	0.455	0.305
										1286	51.576	67.892	28.688	27.143			1286	0.353	0.425	0.568	0.229
										1287	67.117	47.681	35.567	25.571			1287	0.442	0.347	0.512	0.229
										1288	62.639	13.75	20.791	64.17			1288	0.376	0.284	0.426	0.353
										1289	27.762	29.364	29.789	51.289			1289	0.568	0.295	0.291	0.425
										1290	53.764	87.18	86.91	69.138			1290	0.427	0.426	0.523	0.414
										1291	57.043	63.532	26.521	87.133			1291	0.547	0.54	0.438	0.403
										1292	62.209	39.952	35.625	73.983			1292	0.462	0.459	0.402	0.76
										1293	40.08	94.521	47.081	75.658			1293	0.301	0.568	0.42	0.417
										1294	43.248	59.992	77.232	67.131			1294	0.353	0.379	0.606	0.42
										1295	31.429	19.312	56.894	69.893			1295	0.403	0.284	0.474	0.425
										1296	27.167	64.246	25.622	51.389			1296	0.201	0.341	0.402	0.369
										1297	39.292	49.592	78.441	75.734			1297	0.568	0.304	0.447	0.392
										1298	25.788	18.45	43.53	34.538			1298	0.456	0.36	0.366	0.229
										1299	28.897	23.03	38.333	51.6			1299	0.257	0.314	0.48	0.38
										1300	35.059	80.711	84.537	42.723			1300	0.476	0.392	0.43	0.482
										1301	21.429	33.462	53.644	64.107			1301	0.402	0.284	0.385	0.386
										1302	38.839	16	45.473	66.804			1302	0.375	0.201	0.321	0.401
										1303	61.334	88.483	32.841	39.368			1303	0.356	0.393	0.426	0.425
										1304	35.465	30.069	47.912	19.4			1304	0.577	0.343	0.243	0.269
										1305	16.818	61.846	31.069	11.842			1305	0.402	0.465	0.636	0.306
										1306	43.013	37.133	45.25	19			1306	0.379	0.284	0.291	0.269
										1307	15.643	64.748	51.789	30			1307	0.181	0.359	0.402	0.282
										1308	66.405	19.1	65.451	51.212			1308	0.392	0.262	0.586	0.413
										1309	64.021	36.154	24.484	29.5			1309	0.406	0.208	0.402	0.269
										1310	57.477	68.45	15.188	80.146			1310	0.351	0.377	0.284	0.411
										1311	45.295	76.822	43.103	19			1311		0.614	0.339	0.269
										1312	22.484	28.077	16.412	34.75			1312	0.402	0.39	0.284	0.269
										1313	45.301	20.958	74.755	57.777			1313	0.337	0.315	0.643	0.433
										1314	77.263	22.158	31.011	26.506			1314	0.419	0.284	0.408	0.332
										1315	57.262	62.823	41.375	43.615			1315	0.366	0.26	0.402	0.343
										1316	67.222	39.478	77.286	87.886			1316	0.347	0.318	0.407	0.628
										1317	34.477	73.351	16.714	54.65			1317	0.378	0.586	0.343	0.343
										1318	47.338	51.387	32	34.643			1318	0.459	0.414	0.284	0.362
										1319	39.255	37.595	69.558	51.364			1319	0.492	0.343	0.364	0.538
										1320	43.844	61.166	15.944	49.692			1320	0.407	0.336	0.186	0.316
										1321	49.574	34.441	46.342	60.316			1321	0.354	0.426	0.343	0.383
										1322	39.465	70.969	75.104	39.298			1322	0.568	0.385	0.399	0.36
										1323	30.491	44.619	36	57.694			1323	0.337	0.426	0.351	0.481
										1324	27.957	20.342	53.587	43.035			1324	0.294	0.33	0.456	0.358
										1325	49.949	57.12	38.149	55.695			1325	0.293	0.318	0.431	0.334
										1326	29.792	45.217	31.143	60.5			1326	0.284	0.476	0.306	0.269
										1327	53.859	24.214	65.241	62			1327	0.391	0.284	0.397	0.413
										1328	48.253	20.95	21.441	20			1328	0.399	0.284	0.44	0.229
										1329	33.6	87.473	10.125	13.444			1329	0.402	0.568	0.177	0.269
										1330	36.195	70.523	51.036	53.073			1330	0.397	0.568	0.568	0.368
										1331	49.083	31.45	29.538	69.752			1331	0.36	0.229	0.345	0.45
										1332	33.817	40.271	57.437	39.42			1332	0.416	0.426	0.317	0.38
										1333	68.919	70.602	41.475	14.5			1333		0.324	0.381	0.403
										1334	54.046	8.75	66.261	19.552			1334	0.385	0.142	0.354	0.538
										1335	68.038	28.5	29.625	74.067			1335	0.446	0.284	0.323	0.393
										1336	48.171	51.619	68.491	76.152			1336	0.41	0.343	0.379	0.482
										1337	40.83	49.71	74.474	52.139			1337	0.42	0.293	0.43	0.499
										1338	47.937	71.288	9.565	69.688			1338	0.367	0.55	0.318	0.463
										1339	43.622	17.75	30.178	81.564			1339	0.602	0.284	0.223	0.449
										1340	34.143	16.725	43.151	26.667			1340	0.284	0.366	0.343	0.538
										1341	36.133	32.5	64.979	69.766			1341	0.301	0.3	0.481	0.421
										1342	11.539	67.913	51.231	14.143			1342	0.284	0.621		0.269
										1343	44.917	11.286	43.692	63.342			1343	0.337	0.166	0.402	0.419
										1344	24.125	73.99	65.165	75.28			1344	0.457	0.483	0.481	0.456
										1345	51.477	25.4	86.334	20.059			1345	0.306	0.438	0.415	0.243
										1346	34.6	16.12	14.118	67.271			1346	0.449	0.284	0.201	0.443
										1347	46.262	31.148	102	45.859			1347	0.426	0.402	0.628	0.335
										1348	34.738	94.731	22.571	96.5			1348	0.234	0.416	0.222	0.54
										1349	67.822	68.942	42.39	44.459			1349	0.347	0.387	0.315	0.487
										1350	26.948	20.769	16.714	78.611			1350	0.339	0.284	0.284	0.538
										1351	34.656	39.588	12	70.762			1351	0.295	0.402	0.172	0.38
										1352	60.008	72.171	60.716	62.953			1352	0.405	0.348	0.372	0.43
										1353	28.387	53.077	55.63	46.961			1353	0.335	0.402	0.388	0.37
										1354	55.796	8.062	36.787	24.077			1354	0.406	0.284	0.353	0.38
										1355	34.294	26.833	20.435	40.444			1355	0.318	0.301	0.222	0.283
										1356	40.798	48.534	43.774	45.157			1356	0.33	0.316	0.288	0.39
										1357	28.241	49.5	17.158	55.714			1357	0.402	0.402	0.284	0.406
										1358	51.061	56.098	14.964	58.416			1358	0.465	0.402	0.402	0.376
										1359	25.227	65.764	18.75	23.75			1359	0.284	0.379	0.284	0.229
										1360	29.5	42.194	19.192	39.131			1360	0.301	0.402	0.284	0.276
										1361	66.265	39.308	9.539	36.917			1361	0.43	0.284	0.284	0.269
										1362	31.026	45.44	64.885	35.333			1362	0.281	0.362	0.418	0.38
										1363	48.173	29.038	86.312	27.579			1363	0.385	0.301	0.459	0.425
										1364	36.909	27.444	25.389	30.152			1364	0.42	0.402	0.229	0.313
										1365	64.339	21.838	77.759	17.632			1365	0.487	0.246	0.416	0.38
										1366	22.32	59.728	45.313	63.644			1366	0.295	0.321	0.338	0.429
										1367	43.114	18.75	71.107	29.51			1367	0.586	0.322	0.437	0.437
										1368	33.25	56.59	19.464	36.5			1368	0.201	0.363	0.243	0.269
										1369	60.651	9	44.386	63.5			1369	0.513	0.284	0.457	0.58
										1370	30.467	65.062	19.88	41.544			1370	0.284	0.456	0.268	0.34
										1371	62.835	26.047	49.189	23.231			1371	0.333	0.517	0.304	0.28
										1372	28.829	13.583	77.656	49.179			1372	0.229	0.284	0.475	0.368
										1373	27.591	22.5	64.862	58.627			1373	0.284	0.201	0.361	0.416
										1374	50.211	73.356	31.79	60.537			1374	0.414	0.487	0.34	0.365
										1375	57.772	45.918	25.097	30			1375	0.38	0.408	0.318	0.229
										1376	28.639	51.672	32.275	80.953			1376	0.414	0.356	0.426	0.403
										1377	38.459	12.7	16.194	34.143			1377	0.311	0.301	0.402	0.269
										1378	63.169	84.602	17.96	17.308			1378	0.446	0.388	0.216	0.305
										1379	50.179	58.207	28.969	21.5			1379	0.371	0.397	0.402	0.229
										1380	28.417	83.875	32.632	52.286			1380	0.201	0.526	0.318	0.344
										1381	70.404	112.901	67.798	55.755			1381	0.471	0.451	0.336	0.373
										1382	69.286	47.548	25.361	61.07			1382	0.402	0.414	0.41	0.423
										1383	45.545	49.6	37.934	31.042			1383	0.371	0.438	0.314	0.267
										1384	37.915	60.951	92.205	69.425			1384	0.438	0.418	0.479	0.415
										1385	55.847	28.143	50.948	17.889			1385	0.381	0.211	0.35	0.391
										1386	50.254	14.647	56.476	65.093			1386	0.337	0.284	0.343	0.444
										1387	34.174	68.935	45.718	48.667			1387	0.284	0.469	0.586	0.377
										1388	60.514	67.13	32.4	14.333			1388	0.41	0.403	0.36	0.269
										1389	52.181	86.294	56.5	17.533			1389	0.413	0.387	0.378	0.38
										1390	22.226	32.795	24.818	43.432			1390	0.402	0.311	0.346	0.367
										1391	57.662	71.889	25.375	30.625			1391	0.312	0.365	0.448	0.317
										1392	69.63	76.843	55.137	85.926			1392	0.356	0.51	0.361	0.411
										1393	58.623	49.809	11.7	74.059			1393	0.37	0.355	0.284	0.403
										1394	63.837	66.403	87.142	47.353			1394	0.356	0.269	0.379	0.425
										1395	17.391	101.069	57.825	85.115			1395	0.301	0.422	0.41	0.435
										1396	29.375	31	69.205	64.988			1396	0.27	0.201	0.31	0.304
										1397	37.263	46.469	56.248	58.091			1397	0.301	0.272	0.444	0.403
										1398	27.538	79.462	18.22	75.71			1398	0.207	0.54	0.351	0.406
										1399	27.769	11.615	89.67	38.743			1399	0.237	0.228	0.426	0.467
										1400	54.35	52.642	57.017	41.173			1400	0.329	0.304	0.387	0.502
										1401	28.769	18.625	14.222	38.047			1401	0.295	0.393	0.179	0.41
										1402	68.808	79.733	19.312	23.191			1402	0.4	0.394	0.284	0.459
										1403	51.044	36.66	24.842	42.912			1403	0.312	0.412	0.201	0.388
										1404	29.565	43.86	41.313	45.486			1404	0.318	0.347	0.363	0.362
										1405	59.226	35.434	22.897	12.556			1405	0.568	0.3	0.256	0.19
										1406	74.96	22.088	16.677	52.947			1406	0.368	0.225	0.301	0.269
										1407	35.75	32.276	44.4	60.235			1407	0.284	0.36	0.402	0.43
										1408	61.078	70.026	17.35	32			1408	0.37	0.379	0.188	0.229
										1409	52.222	55.044	6.75	73.756			1409	0.41	0.367	0.284	0.436
										1410	27.938	47.194	78.667	75.58			1410	0.277	0.321	0.459	0.405
										1411	40	92.872	23	13.917			1411	0.301	0.395	0.247	0.269
										1412	56.703	73.518	24.956	61.814			1412	0.379	0.591	0.406	0.38
										1413	52.59	31.5	27.533	33.594			1413	0.384	0.402	0.343	0.538
										1414	58.066	35.5	25.125	90.939			1414	0.313	0.402	0.386	0.317
										1415	49.905	73.168	60.405	41.5			1415	0.342	0.439	0.33	0.432
										1416	63.769	20	52.588	61.147			1416	0.408	0.402	0.402	0.397
										1417	45.567	70.08	69.712	80.1			1417	0.301	0.455	0.473	0.425
										1418	24.304	81.939	68.916	29.179			1418	0.216	0.383	0.429	0.384
										1419	44.955	86.108	79.183	31.839			1419	0.284	0.426	0.41	0.548
										1420	35.765	53.755	61.45	15.375			1420	0.308	0.412	0.361	0.229
										1421	58.727	72.204	20	89.981			1421	0.293	0.359	0.284	0.434
										1422	27.641	67.081	68.018	67.622			1422	0.295	0.459	0.343	0.414
										1423	67.297	45.474	60.739	28.889			1423	0.464	0.284	0.341	0.38
										1424	52.459	67.014	32.644	50.462			1424	0.378	0.568	0.279	0.391
										1425	31.615	59.781	35.256	29.591			1425	0.284	0.402	0.333	0.425
										1426	54.767	61.888	20.408	48.313			1426	0.283	0.415	0.317	0.367
										1427	19.478	66.328	28.706	54.852			1427	0.284	0.353	0.343	0.538
										1428	28.182	84.148	23.409	32.436			1428	0.346	0.411	0.351	0.436
										1429	50.633	33.094	49.126	87.277			1429	0.386	0.574	0.522	0.595
										1430	51.318	14.191	31.319	14			1430	0.426	0.284	0.376	0.269
										1431	66.6	59.075	30.704	14.167			1431	0.414	0.49	0.426	0.269
										1432	25.25	16	23	26.8			1432	0.408	0.209	0.402	0.19
										1433	28.714	48.835	13.417	41.571			1433	0.36	0.586	0.229	0.269
										1434	51.222	23.759	24.714	36.167			1434	0.455	0.402	0.284	0.38
										1435	41.917	31.552	56.143	24.6			1435	0.292	0.289	0.321	0.336
										1436	36.594	58.779	76.184	23.684			1436	0.402	0.393	0.567	0.249
										1437	65.698	22.857	17.875	54.536			1437	0.402	0.201	0.284	0.333
										1438	53.659	16.05	82.29	53			1438	0.471	0.284	0.577	0.229
										1439	57.463	13.929	33.333	107.95			1439	0.426	0.166	0.291	0.477
										1440	46.516	69.149	59.021	31.65			1440	0.292	0.366	0.426	0.38
										1441	31.177	19.839	52.176	17			1441	0.284	0.402	0.342	0.229
										1442	82.649	16.667	11.177	18.714			1442	0.376	0.307	0.243	0.229
										1443	64.674	16.048	78.274	24.098			1443	0.333	0.272	0.359	0.345
										1444	35.358	58.212	66.173	55.971			1444	0.426	0.417	0.382	0.38
										1445	47.069	20.952	59.188	57.651			1445		0.395	0.318	0.423
										1446	31.625	17.529	52.136	26.385			1446	0.284	0.284	0.459	0.19
										1447	51.632	61.937	38.378	60.967			1447	0.424	0.648	0.619	0.481
										1448	44	11.667	71.373	59.836			1448	0.284	0.343	0.41	0.358
										1449	46.828	13.833	22.615	53.233			1449	0.322	0.402	0.402	0.395
										1450	58.849	8.917	22.077	28.857			1450	0.36	0.201	0.284	0.229
										1451	54.151	44.376	26.093	66.299			1451	0.572	0.416	0.515	0.401
										1452	25.125	18.757	29.15	74.981			1452	0.293	0.346		0.406
										1453	16.25	8.588	67.683	86.873			1453	0.284	0.318	0.469	0.444
										1454	31.111	16.524	36.36	79.695			1454	0.438	0.263	0.309	0.505
										1455	34.94	10.917	63.245	22.2			1455	0.389	0.172	0.434	0.38
										1456	23.641	28.362	41.054	33.494			1456	0.426	0.512	0.273	0.376
										1457	63.127	51.164	18.261	67.632			1457	0.477	0.306	0.301	0.429
										1458	22.5	30.667	15.941	28.333			1458	0.366	0.284	0.201	0.229
										1459	70.734	16.148	13.348	45.381			1459	0.374	0.206	0.162	0.327
										1460	30.849	32.177	24.083	67.615			1460	0.383	0.403	0.154	0.387
										1461	32.565	16.579	32.417	115.284			1461	0.426	0.301	0.201	0.768
										1462	55.455	52.435	36.272	16.722			1462	0.568	0.365	0.355	0.38
										1463	42.874	12	49.556	32.273			1463	0.385	0.201	0.326	0.403
										1464	6	49.038	28.302	22.108			1464	0.213	0.397	0.376	0.393
										1465	9.214	16.96	68.085	20.083			1465	0.142	0.268	0.463	0.269
										1466	30.386	16.238	18.833	39.885			1466	0.368	0.318	0.166	0.415
										1467	38.118	19.472	49.676	67.737			1467	0.426	0.426	0.402	0.508
										1468	49.568	20.396	51.213	53.901			1468	0.281	0.281	0.438	0.385
										1469	46.308	28.171	40.25	148.407			1469	0.401	0.337	0.354
										1470	22.629	64.051	66.778	23.419			1470	0.432	0.443	0.383	0.425
										1471	52.566	46.243	19.647	22.143			1471	0.342	0.312	0.243	0.269
										1472	31.706	20.941	21.28	30.355			1472	0.456	0.206	0.218	0.283
										1473	33.14	72.383	31.073	30.312			1473	0.326	0.336	0.367	0.429
										1474	57.212	53.182	11.267	37.022			1474	0.345	0.418	0.142	0.448
										1475	47.243	50.409	61.296	43.797			1475	0.256	0.449	0.338	0.339
										1476	43.311	66.995	65.333	36.25			1476	0.438	0.338	0.402	0.269
										1477	39.471	8.438	38.145	27.333			1477	0.301	0.284	0.358	0.19
										1478	30.273	43.289	35.587	14.5			1478	0.405	0.379	0.636	0.229
										1479	60.213	86.138	112.104	20.1			1479	0.387	0.374	0.602	0.38
										1480	40.95	82.671	15.45	17.889			1480	0.26	0.568	0.284	0.253
										1481	48.505	73.24	33.625	16.818			1481	0.276	0.367	0.309	0.285
										1482	43.909	58.481	80.504	58.697			1482	0.295	0.395	0.399	0.463
										1483	54.292	21.893	74.925	40.698			1483	0.172	0.318	0.533	0.409
										1484	53.103	68.511	23.837	24.923			1484	0.343	0.242	0.277	0.38
										1485		54.622	56.913	28.296			1485		0.381	0.471	0.538
										1486	31.286	79.258	35.929	72.717			1486	0.229	0.489	0.463	0.419
										1487	45.904	69.684	38.291	36.895			1487	0.353	0.383	0.284	0.428
										1488	33.933	107.995	11.542	39.132			1488	0.229		0.284	0.368
										1489	37	58.263	36.931	22.312			1489	0.229	0.53	0.31	0.38
										1490	52.892	66.193	33.48	26.806			1490	0.361	0.443	0.369	0.318
										1491	50.804	43.453	23.084	17.727			1491	0.361	0.42	0.259	0.28
										1492	32.227	17.556	79.332	41.014			1492	0.232	0.284	0.389	0.361
										1493	34.065	62.308	25.548	31.974			1493	0.27	0.54	0.335	0.363
										1494	34.227	66	52.128	63.771			1494	0.409	0.402	0.532	0.358
										1495	11.125	62.536	72.603	26.917			1495	0.284	0.382	0.419	0.269
										1496	16.974	23.25	50.372	44.138			1496	0.36	0.201	0.376	0.38
										1497	18	84.455	25.019	71.693			1497	0.284	0.368	0.337	0.459
										1498	39.944	23.333	11.806	27.056			1498	0.298	0.195	0.238	0.613
										1499	12.809	52.88	20.647	17.727			1499	0.343	0.424	0.284	0.229
										1500	73.715	20.15	84.259	21.929			1500	0.337	0.284		0.243
										1501	43.016	35.045	32	28.214			1501	0.26	0.289	0.36	0.38
										1502	31.857	42.304	65.486	54.179			1502	0.318	0.358	0.408	0.493
										1503	52.447	29.427	35.647	20			1503	0.408	0.271	0.35	0.357
										1504	31.983	20.546	33.364	20.071			1504	0.33	0.335	0.301	0.38
										1505	63.138	22.686	38.486	91.333			1505	0.402	0.402	0.28	0.538
										1506	57.019	31	34.69	85.042			1506	0.423	0.201	0.402	0.414
										1507	49.711	72.379	74.23	36.806			1507	0.31	0.365	0.503	0.318
										1508	66.476	62.824	35.981	54.754			1508	0.284	0.47	0.386	0.463
										1509	101.674	29.46	22.373	24.225			1509	0.358	0.262	0.253	0.351
										1510	41.652	16.25	53.265	67.389			1510	0.331	0.201	0.344	0.432
										1511	70.76	19.947	70.043	43.474			1511	0.382	0.256	0.529	0.538
										1512	14.029	33.585	51.389	70.632			1512	0.241	0.251	0.48	0.518
										1513	87.419	68.026	43.289	61.444			1513	0.349	0.453	0.602	0.19
										1514	42.378	26.103	33.438	38.744			1514	0.329	0.353	0.192	0.403
										1515	36.884	75.254	32.333	21			1515	0.351	0.351	0.402	0.229
										1516	30.96	27.318	68.802	34.587			1516	0.286	0.229	0.362	0.473
										1517	14.412	22.5	68.538	23.429			1517	0.318	0.284		0.38
										1518	11.188	65.522	45.676	33.497			1518	0.284	0.414	0.403	0.351
										1519	77.347	24.435	17.562	36.857			1519	0.314	0.197	0.284	0.229
										1520	77.781	30.542	25.456	80.249			1520	0.351	0.256	0.35	0.475
										1521	75.083	20.292	49.849	83.294			1521	0.402	0.402	0.392	0.448
										1522	89.319	21.947	20.92	33.167			1522	0.417	0.284	0.284	0.269
										1523	30.34	26.857	24.976	40.717			1523	0.333	0.284	0.323	0.421
										1524	38.182	44.221	36.727	67.918			1524	0.303	0.466	0.353	0.455
										1525	14.461	50.139	16.909	39.364			1525	0.284	0.395	0.301	0.325
										1526	17.28	38.85	20.235	78.556			1526	0.343	0.353	0.318	0.444
										1527	18.071	52.158	20.167	20.119			1527	0.402	0.41	0.201	0.319
										1528	16.958	27.611	22.841	36.103			1528	0.318	0.301	0.41	0.377
										1529	11	29	49.534	47.381			1529	0.142	0.284	0.433	0.459
										1530	88.662	27.189	41.567	66.881			1530	0.41	0.298	0.351	0.387
										1531	15.615	14.25	48.624	12.857			1531	0.301	0.402	0.311	0.269
										1532	13.917	34.439	38.257	27			1532	0.402	0.219	0.296	0.324
										1533	40.651	60.459	41.949	23.882			1533	0.347	0.353	0.378	0.404
										1534	16.231	49.06	17.286	15			1534	0.284	0.352	0.284	0.229
										1535	13.154	78.584	48.767	15.077			1535	0.284	0.38	0.382	0.38
										1536	60.069	44.289	16.161	50.282			1536	0.373	0.368	0.301	0.406
										1537	62.022	25.125	40.212	97.712			1537	0.378	0.402	0.328	0.685
										1538	46.224	49.842	22.016	41.309			1538		0.284	0.568	0.414
										1539	10.188	44.614	27.429	31.286			1539	0.284	0.412	0.301	0.243
										1540	87.4	29.294	106.813	27.714			1540	0.39	0.318	0.455	0.38
										1541	72.165	26.652	68.798	17.385			1541	0.467	0.301	0.443	0.38
										1542	73.069	56.929	29.365	66.887			1542	0.47	0.284	0.491	0.415
										1543	93.498	18.214	18.064	34.53			1543	0.42	0.284	0.215	0.357
										1544	70.273	46.433	34.958	14.333			1544		0.379	0.549	0.269
										1545	34.863	36.16	52.763	90.229			1545	0.442	0.284	0.394	0.554
										1546	34.397	37.32	27.323	85.834			1546	0.336	0.301	0.402	0.429
										1547	104.984	43.167	55.679	47.852			1547	0.468	0.276	0.364	0.403
										1548	80.58	56.528	12.769	59.014			1548	0.458	0.333	0.284	0.412
										1549	9.471	28	29.071	37.706			1549	0.284	0.301	0.284	0.369
										1550	73.916	25.943	72.377	18.214			1550	0.379	0.318	0.639	0.38
										1551	19.275	37.167	93.267	18.65			1551	0.512	0.209	0.422	0.306
										1552	45.281	17.429	63.065	38.333			1552	0.354	0.284	0.481	0.269
										1553	19.8	35.435	28.578	26.619			1553	0.256	0.295	0.294	0.38
										1554	22.759	34.062	14.774	54.867			1554	0.402	0.196	0.335	0.461
										1555	35.314	22.862	84.955	56.977			1555	0.426	0.188	0.431	0.5
										1556	40.552	43.048	86.425	67.551			1556	0.315	0.284	0.336	0.441
										1557	20.726		59.729	74.995			1557	0.354		0.371	0.378
										1558	18.956	48.074	25.395	17.462			1558	0.282	0.318	0.315	0.38
										1559	105.897	41.067	34.786	84.842			1559	0.615	0.229	0.166	0.426
										1560	19.478	62.515	39.806	37.746			1560	0.402	0.296	0.414	0.372
										1561	23.911	93.667	28.064	60.654			1561	0.395	0.309	0.225	0.423
										1562	20	58.929	35.052	31.5			1562	0.426	0.277	0.327	0.38
										1563	63.177	16.576	58.149	26.096			1563	0.375	0.237	0.257	0.319
										1564	30.396	50.273	89.181	27.947			1564	0.426	0.369	0.603	0.425
										1565	36.5	50.892	32.04	45.332			1565	0.308	0.431	0.436	0.471
										1566	28.5	37.968	87.342	43.144			1566	0.201	0.375	0.421	0.47
										1567	26.118	37.975	57.448	62.967			1567	0.402	0.383	0.348	0.479
										1568	37.373	27.923	91.97	16.714			1568	0.426	0.284	0.463	0.222
										1569	16.326	33.542	19.429	48			1569	0.426	0.402	0.284	0.401
										1570	69.033	8.5	26.55	22.522			1570	0.414	0.201	0.318	0.256
										1571	78.815	23.586	25.405	18.143			1571	0.481	0.189	0.24	0.38
										1572	39.895	9.154	29.318	46.278			1572	0.318	0.284	0.182	0.359
										1573	101.213	73.808	40.543	51.068			1573	0.491		0.304	0.453
										1574	17.667	17.179	70.517	76.219			1574	0.402	0.236	0.333	0.473
										1575	44.611	17.473	53.727	24.654			1575	0.357	0.293	0.416	0.395
										1576	21.788	127.289	36.818	48.628			1576	0.295		0.301	0.475
										1577	19.308	31.621	35.331	25.353			1577	0.189	0.437	0.297	0.333
										1578	93.423	9.167	91.472	26.077			1578	0.383	0.201	0.636	0.38
										1579	51.932	76.615	49.784	17.267			1579	0.48	0.426	0.309	0.243
										1580	22.921	14.54	98.795	46.41			1580	0.304	0.25		0.446
										1581	48.908	65.178	73.924	22.25			1581	0.449	0.367	0.497	0.269
										1582	85.364	8.25	19.651	72.667			1582	0.391	0.201	0.426	0.417
										1583	34.822	7.583	42.379	23.714			1583	0.357	0.201	0.284	0.229
										1584	11.635	24.051	67.695	52.583			1584	0.299	0.258	0.372	0.269
										1585	35.544	19.29	59.404	32.062			1585	0.463	0.246	0.426	0.306
										1586	47.044	77.09	70.73	36.632			1586	0.568	0.51	0.336	0.38
										1587	22.115	44.981	34.704	69			1587	0.183	0.324	0.308	0.229
										1588	18.077	105.425	55.025	52.119			1588	0.284	0.578	0.375	0.412
										1589	121.743	24.5	94.053	16.35			1589		0.402	0.529	0.407
										1590	67.061	15.174	16.87	13.765			1590	0.352	0.295	0.251	0.306
										1591	8.667	21.389	45.07	27.659			1591	0.284	0.311	0.441	0.47
										1592	34.587	8.474	43.587	26.5			1592	0.397	0.318	0.577	0.216
										1593	13.7	33.913	26.493	56.777			1593	0.172	0.335	0.275	0.452
										1594	35.286	44.333	72.227	21.714			1594	0.426	0.286	0.369	0.229
										1595	95.731	24.156	31.951	34.289			1595	0.422	0.291	0.268	0.551
										1596	23.667	81.473	10.9	21			1596	0.201	0.328	0.301	0.229
										1597	35.526	13.606	43.673	80.368			1597	0.426	0.284	0.481	0.548
										1598	84.937	10.588	60.737	13.222			1598	0.418	0.284	0.467	0.19
										1599	51.788	10.357	27.6	16.765			1599	0.384	0.142	0.261	0.38
										1600	70.378	22.805	63.375	78.483			1600	0.413	0.246	0.402	0.424
										1601	15.083	26.588	74.99	40.263			1601	0.201	0.291	0.392	0.425
										1602	23.044	39.114	16.667	45.364			1602	0.284	0.293	0.201	0.412
										1603	17.706	14.321	91.187	22.667			1603	0.284	0.323	0.48	0.38
										1604	55.938	33.255	93.882	76.65			1604	0.402	0.238	0.466	0.403
										1605	87.862	14.231	35.8	23.462			1605	0.431	0.284	0.277	0.38
										1606	23.633	36.833	78.444	13.25			1606	0.33	0.363	0.395	0.269
										1607	73.545	33.744	65.611	25.84			1607	0.412	0.402	0.273	0.38
										1608	11.2	44.678	11.692	45.389			1608	0.202	0.395	0.201	0.463
										1609	31.988	55.316	45.17	27.337			1609	0.277	0.318	0.314	0.391
										1610	23.667	15.757	9.954	69.139			1610	0.172	0.351	0.301	0.538
										1611	75.944	13	36.111	14.2			1611	0.459	0.201	0.313	0.229
										1612	18.75	68.894	65.195	74.123			1612	0.284	0.37	0.458	0.406
										1613	19.941	18.024	38.829	62.778			1613	0.318	0.402	0.308	0.415
										1614	33.507	32.739	63.208	38.4			1614	0.316	0.426	0.351	0.332
										1615	87.421	22.987	29.792	22			1615	0.586	0.335	0.312	0.336
										1616	43.195	60.026	15	34.362			1616	0.343	0.431	0.301	0.381
										1617	30.565	34.118	38.795	18.511			1617	0.402	0.324	0.568	0.385
										1618	18.105	78.965	88.823	63.354			1618	0.284	0.497	0.571	0.455
										1619	90.77	27.652	67.235	56.749			1619	0.426	0.237	0.402	0.395
										1620	44.217	15.964	53.63	41.539			1620	0.325	0.339	0.411	0.48
										1621	15.478	15.662	13.412	34.633			1621	0.284	0.249	0.316	0.351
										1622	20.553	29.815	42.842	20.25			1622	0.308	0.334	0.381	0.38
										1623	43.226	14.769	21.2	72.84			1623	0.35	0.201	0.298	0.428
										1624	82.173	53.928	10.929	24.522			1624	0.397	0.348	0.157	0.395
										1625	13.692	25.064	92.036	65.625			1625	0.284	0.402	0.686	0.269
										1626	34.616	53.946	66.106	19.111			1626	0.328	0.457	0.326	0.19
										1627	50.931	55.414	12.515	24.667			1627	0.402	0.427	0.322	0.269
										1628	70.569	16.294	34.528	76.957			1628	0.375	0.284	0.568	0.373
										1629	33.25	64.934	26.519	75.734			1629	0.263	0.416	0.329	0.42
										1630	84.025	9.214	17.231	39.986			1630	0.391	0.402	0.284	0.387
										1631	13.583	38.496	39.158	32.397			1631	0.201	0.317	0.619	0.457
										1632	68.695	18.179	67.787	86.294			1632	0.512	0.402	0.381	0.57
										1633	25.083	54.044	24.744	53.647			1633	0.201	0.351	0.426	0.538
										1634	20.875	19.083	107.456	72.636			1634	0.172	0.201	0.414	0.403
										1635	11.539	12.786	30.974	16.444			1635	0.284	0.402	0.374	0.269
										1636	13	13.294	21.848	58.917			1636	0.142	0.162	0.226	0.578
										1637	46.155	11.429	22	54.306			1637	0.369	0.284	0.271	0.416
										1638	76.661	47.386	26.593	57.832			1638	0.362	0.385	0.402	0.467
										1639	81.047	68.172	48.927	76.878			1639	0.505	0.411	0.449	0.452
										1640	29.567	21.512	37.782	85.111			1640	0.255	0.311	0.361	0.333
										1641	37.386	13.28	69.531	62.222			1641	0.261	0.171	0.386	0.39
										1642	9.765	15.366	96.328	32.965			1642	0.284	0.426	0.49	0.389
										1643	20.45	77.272	34.7	40.69			1643	0.36		0.481	0.308
										1644	17.6	42.396	51.162	69.942			1644	0.36	0.354	0.399	0.425
										1645	21.167	14.312	25.843	71.662			1645	0.284	0.284	0.317	0.4
										1646	106.292	17.95	74.883	22.531			1646	0.315	0.284		0.328
										1647	28.35	42.856	42.333	12.286			1647	0.241	0.33	0.426	0.269
										1648	21.438	10	31.551	99.395			1648	0.404	0.201	0.345	0.493
										1649	70.375	24.237	19	63.546			1649	0.458	0.314	0.291	0.407
										1650	22.5	9.333	81	17.913			1650	0.181	0.201	0.284	0.352
										1651	51.026	16.5	81.05	67.831			1651	0.368	0.402	0.423	0.357
										1652	22.75	9.381	73.53	36.75			1652	0.41	0.284	0.5	0.269
										1653	52.762	15.75	30.95	25.615			1653	0.426	0.284	0.287	0.332
										1654	44.354	44.528	7.688	54.474			1654	0.363	0.341	0.284	0.463
										1655	54.409	21.833	84.641	14.8			1655	0.438	0.426	0.42	0.243
										1656	9.5	9.692	92.563	66.237			1656	0.201	0.284	0.371	0.383
										1657	34.95	16.704	113.447	14.125			1657	0.318	0.402	0.451	0.229
										1658	29.467	29.167	59.774	81.005			1658	0.568	0.412	0.499	0.375
										1659	88.221	15.706	10.154	61.553			1659	0.386	0.318	0.284	0.431
										1660	38.143	21.309	19.625	35.362			1660	0.181	0.426	0.414	0.372
										1661	31.293	24.673	67.519	70.931			1661	0.586	0.343	0.376	0.384
										1662	15.947	17.556	76.422	37.364			1662	0.256	0.402	0.376	0.38
										1663	17.818	46.361	27.485	81.277			1663	0.301	0.364	0.256	0.447
										1664	21.714	27.784	13.029	29.441			1664	0.303	0.426	0.41	0.294
										1665	46.524	14.619	38.5	73.97			1665	0.36	0.343	0.335	0.448
										1666	19.014	35.071	56.099	17.833			1666	0.586	0.316	0.46	0.285
										1667	18.421	20.382	9.917	45.214			1667	0.194	0.297	0.201	0.311
										1668	16.8	14.476	80.304	67.061			1668	0.209	0.175	0.416	0.351
										1669	27.621	17.863	75.587	32.714			1669	0.257	0.277	0.586	0.297
										1670	16.308	10.75	39.865	32.5			1670	0.42	0.201	0.316	0.269
										1671	54.794	25.091	43.815	91.493			1671	0.402	0.372	0.402	0.376
										1672	44.933	11.952	46.319	45.063			1672	0.351	0.343	0.426	0.384
										1673	49.032	11.133	61.967	56.7			1673	0.333	0.36	0.356	0.45
										1674	20.927	17.381	63.855	28.406			1674	0.449	0.263	0.568	0.353
										1675	44.667	38.926	80.689	20.067			1675	0.45	0.297	0.479	0.38
										1676	14.286	24.755	35.413	12.778			1676	0.284	0.354	0.568	0.253
										1677	18.027	46.317	34.925	65.78			1677	0.426	0.348	0.426	0.337
										1678	76.859	28.842	32.397	26			1678	0.307	0.318	0.502	0.399
										1679	78.529	17.647	91.098	47.221			1679	0.439	0.225	0.403	0.357
										1680	81.5	34.513	34.897	48.597			1680	0.318	0.571	0.568	0.375
										1681	104.417	16.423	37.575	57.151			1681	0.514	0.295	0.438	0.475
										1682	87.626	24.995	72.855	30			1682	0.49	0.325	0.398	0.459
										1683	28.931	37.103	78.693	11.846			1683	0.318	0.281	0.413	0.38
										1684	41.573	16.114	30.5	34.1			1684	0.403	0.239	0.402	0.436
										1685	67.236	17.371	31.38	18.875			1685	0.347	0.268	0.414	0.269
										1686	22.5	14.913	92.69	74.746			1686	0.449	0.215	0.469	0.4
										1687	35.339	32.02	26.177	30.03			1687	0.316	0.261	0.284	0.364
										1688	66.125	34.316	18.905	60.592			1688	0.469	0.324	0.222	0.403
										1689	16.064	23.916	44.206	58.578			1689	0.284	0.34	0.448	0.411
										1690	17.733	11.177	60.714	46.181			1690	0.284	0.284	0.453	0.354
										1691	50	67.117	25.308	31.214			1691	0.568	0.373	0.284	0.305
										1692	46.864	11.353	50.417	29.536			1692	0.426	0.284	0.481	0.395
										1693	38.583	22.533	27.241	66.646			1693	0.402	0.268	0.455	0.414
										1694	33.4	41.387	49.693	78.618			1694	0.263	0.344	0.328	0.431
										1695	87.717	20.622	105.927	29.304			1695	0.45	0.402	0.4	0.38
										1696	18.962	58.962	17.316	19.583			1696	0.318	0.446	0.263	0.269
										1697	43.867	27.187	12.684	52.583			1697	0.284	0.384	0.318	0.317
										1698	68.83	22.969	49.096	19.167			1698	0.497	0.342	0.316	0.403
										1699	69.368	57.712	73.363	31.151			1699	0.325	0.342	0.436	0.325
										1700	57.161	15.368	69.536	91.531			1700	0.293	0.229	0.446	0.619
										1701	82.236	50.5	58.492	18.714			1701		0.438	0.417	0.269
										1702	11.923	12.969	71.431	21.667			1702	0.284	0.252	0.378	0.269
										1703	55.275	18.9	71.76	70.25			1703	0.491	0.301	0.372	0.409
										1704	87.05	34.863	32.987	44.379			1704	0.406	0.449	0.365	0.427
										1705	68.976	9.294	99.9	22.4			1705	0.428	0.284		0.269
										1706	18.529	42.041	65.395	33.438			1706	0.205	0.36	0.449	0.364
										1707	54.448	10.917	91.033	19.143			1707	0.395	0.201	0.629	0.269
										1708	20.712	60.111	72.911	61.929			1708	0.36	0.464	0.528	0.384
										1709	19.286	39.332	77.755	61.267			1709	0.284	0.413		0.37
										1710	76.769	31.948	63.505	27.79			1710	0.568	0.478	0.387	0.768
										1711	36	58.722	57.316	20.333			1711	0.343	0.423	0.426	0.269
										1712	12.875	25.625	68.233	16.167			1712	0.284	0.402	0.525	0.229
										1713	9.667	23.524	87.932	57.816			1713	0.172	0.284	0.377	0.439
										1714	25.558	19.258	42.79	88.964			1714	0.355	0.376	0.374	0.412
										1715	29.18	22.473	87.351	23.152			1715	0.319	0.339		0.27
										1716	44.917	46.887	53.627	25.45			1716	0.402	0.426	0.568	0.269
										1717	25.762	31.308	45.469	74.312			1717	0.284	0.284	0.402	0.365
										1718	20.262	18.053	11.913	14.059			1718	0.407	0.284	0.318	0.38
										1719	22.812	29.133	46.076	39.6			1719	0.284	0.335	0.406	0.403
										1720	57.648	40.35	43.373	23.625			1720	0.435	0.352	0.357	0.229
										1721	57.536	45.652	47.009	70.357			1721	0.449	0.374	0.365	0.4
										1722	49.092	59.056	66.952	67.146			1722	0.321	0.329	0.492	0.392
										1723	60.242	27.964	46.084	30.857			1723	0.417	0.481	0.382	0.425
										1724	20.25	44.749	63.593	31.04			1724	0.309	0.401	0.474	0.448
										1725	30.371	55.984	76.774	20.923			1725	0.455	0.4	0.414	0.38
										1726	47.15	28.689	68.476	27.458			1726	0.301	0.304	0.393	0.46
										1727	20.5	39.154	84.1	23.1			1727	0.213	0.284		0.269
										1728	31.774	18.717	29.062	16.583			1728	0.402	0.293	0.172	0.38
										1729	55.032	15.087	43.917	36.625			1729	0.205	0.512	0.402	0.298
										1730	59.03	14	69.904	65.881			1730	0.308	0.284	0.421	0.5
										1731	20.882	29.307	32.849	43.667			1731	0.402	0.343	0.402	0.391
										1732	31.056	13.706	68.707	57.786			1732	0.29	0.284	0.336	0.362
										1733	67.509	35.267	97.797	36.444			1733	0.326	0.203		0.269
										1734	18.568	22.552	70.611	81.633			1734	0.304	0.318	0.568	0.494
										1735	41.105	46.347	67.982	32.407			1735	0.322	0.329		0.373
										1736	88.609	43.156	83.836	22.143			1736	0.393	0.402		0.269
										1737	48.8	36.272	69.241	38.4			1737	0.568	0.324	0.495	0.38
										1738	71.441	16.053	63.994	66.882			1738	0.387	0.284	0.36	0.345
										1739	15.704	22.375	57.388	52.24			1739	0.301	0.449	0.375	0.395
										1740	43.217	51.557	84.153	54.801			1740	0.284	0.311	0.561	0.455
										1741	57.875	14.182	50.319	74.041			1741	0.426	0.217	0.366	0.391
										1742	43.37	19.529	77.454	42.222			1742	0.492	0.426		0.403
										1743	25.875	15.292	35.256	16			1743	0.402	0.402	0.449	0.269
										1744	29.25	27.909	48.496	35.818			1744	0.284	0.426	0.418	0.269
										1745	18.125	28.515	69.111	74.234			1745	0.269	0.346	0.327	0.421
										1746	87.149	14.546	64.17	31			1746	0.39	0.402	0.385	0.229
										1747	29.988	20.564	73.592	66.054			1747	0.419	0.568	0.423	0.36
										1748	25.318	47.131	73.245	51.068			1748	0.275	0.353	0.474	0.387
										1749	10.769	25.63	67.838	66.513			1749	0.293	0.469		0.403
										1750	97.34	12.667	49.291	86.764			1750	0.568	0.284	0.323	0.421
										1751	31.396	13.087	18.625	21.725			1751	0.426	0.256	0.284	0.307
										1752	42.47	36.969	52.147	82.637			1752	0.354	0.352	0.417	0.417
										1753	16.861	10.714	65.68	66.163			1753	0.248	0.284	0.409	0.409
										1754	41.952	31.259	99.153	35.562			1754	0.387	0.426	0.462	0.38
										1755	76.394	43.64	56.41	33.583			1755	0.421	0.332	0.33	0.38
										1756	29.217	32.274	49.839	68.544			1756	0.4	0.568	0.55	0.476
										1757	12.13	18.707	58.044	59.437			1757	0.179	0.402	0.384	0.345
										1758	52.122	22.175	57.944	40.75			1758	0.311	0.337	0.426	0.269
										1759	56.3	36.803	23.816	39.467			1759	0.36	0.435	0.469	0.538
										1760	44.886	18.6	16.583	80.867			1760	0.377	0.284	0.201	0.453
										1761	30.368	24.232	64.748	50.971			1761	0.284	0.41	0.435	0.538
										1762	76.677	41.556	88.5	70.71			1762		0.339	0.59	0.538
										1763	18.889	12.172	71.868	80.981			1763	0.243	0.402	0.433	0.347
										1764	36.965	31.443	51.546	15.25			1764	0.403	0.484	0.349	0.38
										1765	33.028	24.958	46.893	84.834			1765	0.34	0.318	0.402	0.406
										1766	94.651	16.03	39.915	55.774			1766	0.528	0.258	0.438	0.37
										1767	95.992	15.875	69.543	76.112			1767	0.447	0.284	0.419	0.559
										1768	73.677	15.863	12.786	72.366			1768	0.318	0.293	0.284	0.393
										1769	66.628	46.609	43.76	56.816			1769	0.488	0.398	0.301	0.465
										1770	20.7	20.833	88.12	46.408			1770	0.402	0.26	0.446	0.351
										1771	70.171	20.333	90.501	53.977			1771	0.404	0.402	0.468	0.344
										1772	67.23	24.881	51.673	66.101			1772	0.363	0.391	0.331	0.409
										1773	33.8	28.42	76.669	80.783			1773	0.318	0.39	0.46	0.352
										1774	89.488	57.022	70.595	54.274			1774	0.428	0.577	0.407	0.401
										1775	33	14.111	22.594	20.75			1775	0.284	0.284	0.402	0.358
										1776	47.58	56.835	60.771	25.7			1776	0.428	0.368	0.428	0.269
										1777	40.692	18.438	54.974	73.556			1777	0.284	0.284	0.547	0.406
										1778	51.374	24.26	84.175	65.636			1778	0.33	0.338	0.573	0.403
										1779	36.115	11.083	9	30.435			1779	0.402	0.201	0.201	0.425
										1780	17.375	27.37	56.581	76			1780	0.224	0.45	0.375	0.522
										1781	39.875	22.25	61.021	26.286			1781	0.318	0.201	0.386	0.359
										1782	20.368	60.5	37.618	76.444			1782	0.243	0.355	0.402	0.463
										1783	34.624	57.816	27.387	72.4			1783	0.354	0.379	0.253	0.425
										1784	65.756	31.506	45.328	87.434			1784	0.449	0.314	0.429	0.407
										1785	42.191	30.985	70.862	76.927			1785	0.343	0.318	0.673	0.468
										1786	42.83	26.535	79.589	77.237			1786	0.459	0.426	0.478	0.369
										1787	30.478	36.36	67.633	68.494			1787	0.402	0.368	0.451	0.4
										1788	27.056	16.1	28.255	17.68			1788	0.335	0.229	0.294	0.229
										1789	16	10.692	10.154	71.869			1789	0.284	0.284	0.243	0.425
										1790	52.128	24.896	35.203	28.556			1790	0.401	0.426	0.546	0.308
										1791	35.453	23.553	13.091	96.978			1791	0.426	0.284	0.199	0.404
										1792	61.98	17.235	20.029	79.233			1792	0.449	0.318	0.229	0.447
										1793	36.745	22.29	97.69	57.259			1793	0.316	0.426	0.446	0.393
										1794	19.185	32.441	23.474	80.218			1794	0.284	0.319	0.41	0.376
										1795	26.083	28.182	70.243	99.154			1795	0.284	0.301	0.507	0.347
										1796	22.046	10.833	60.714	65.416			1796	0.284	0.201	0.572	0.433
										1797	60.679	34.078	22.857	61			1797	0.512	0.353	0.284	0.229
										1798	22.903	38.545	59.556	59.324			1798	0.402	0.568	0.39	0.431
										1799	13	15.25	80.213	16.474			1799	0.201	0.201	0.387	0.38
										1800	70.459	24.038	28.046	20.222			1800		0.443	0.318	0.253
										1801	13.25	17.622	91.979	38.32			1801	0.213	0.381	0.445	0.336
										1802	67.085	20.417	43.509	56.319			1802	0.402	0.307	0.568	0.408
										1803	19.917	18.158	12.84	45.374			1803	0.201	0.263	0.36	0.418
										1804	52.493	30.615	31.806	18.333			1804	0.366	0.284	0.252	0.269
										1805	40.84	9.417	83.75	16			1805	0.295	0.201	0.407	0.269
										1806	23.118	27.931	49.529	95.317			1806	0.284	0.336	0.43	0.419
										1807	52.371	13.103	45.244	67.586			1807	0.426	0.402	0.426	0.538
										1808	27.083	30.171	43.661	48.129			1808	0.291	0.402	0.304	0.463
										1809	27.321	16.867	7.25	81.924			1809	0.256	0.284	0.201	0.387
										1810	14	30.174	60.343	81.71			1810	0.284	0.426	0.575	0.396
										1811	23.35	43.676	55.543	59.25			1811	0.246	0.384	0.439	0.403
										1812	38.752	39.724	56.661	71.825			1812	0.364	0.291	0.339	0.41
										1813	22.333	30.741	17.1	42.044			1813	0.201	0.325	0.281	0.46
										1814	23.13	23.059	97.703	82.747			1814	0.426	0.222	0.513	0.385
										1815	47.538	29.947	94.199	42.68			1815		0.318	0.442	0.351
										1816	68.554	20.542	52.066	93.067			1816	0.408	0.402	0.398	0.364
										1817	21.077	39.85	63.766	64.437			1817	0.229	0.284	0.568	0.383
										1818	27.143	38.3	14.143	54.526			1818	0.201	0.449	0.284	0.324
										1819	21.265	17.809	54.962	13.1			1819	0.322	0.284	0.403	0.243
										1820	62.191	18.471	62.885	74.96			1820	0.329	0.318	0.512	0.372
										1821	23.035	21.546	16.4	67.36			1821	0.402	0.318	0.233	0.301
										1822	11.889	41.171	49.081	59.588			1822	0.301	0.37	0.301	0.38
										1823	78.342	25.579	43.59	54.393			1823	0.368	0.284	0.504	0.58
										1824	26.941	29.243	9.786	64.809			1824	0.186	0.402	0.201	0.459
										1825	57.91	28.778	58.261	114.204			1825	0.568	0.402	0.381	0.57
										1826	16.667	31.552	39.167	61.109			1826	0.162	0.309	0.402	0.374
										1827	60.051	29	81.983	67.835			1827	0.512	0.221	0.416	0.501
										1828	34.687	31.058	63.661	22.172			1828	0.369	0.294	0.431	0.425
										1829	14.125	22.844	53.013	19.741			1829	0.284	0.36	0.406	0.395
										1830	96.571	10.353	52.953	92.361			1830		0.284	0.53	0.452
										1831	55.697	19.261	68.568	82.561			1831	0.403	0.301	0.426	0.429
										1832	33.591	38.778	45.075	28.203			1832	0.402	0.402	0.449	0.379
										1833	35.644	19.559	87.058	19.04			1833	0.251	0.33	0.426	0.267
										1834	76.227	14.591	35.33	18.588			1834	0.404	0.301	0.585	0.244
										1835	72.5	26.583	44.03	63.151			1835		0.284	0.453	0.431
										1836	25.609	53.121	58.664	22.731			1836	0.342	0.383	0.644	0.38
										1837	19.78	22.913	58.386	19.923			1837	0.438	0.318	0.539	0.38
										1838	67.907	35.754	82.898	71.368			1838	0.386	0.288	0.47	0.4
										1839	19.4	20.033	44.605	17.889			1839	0.284	0.253	0.362	0.269
										1840	41.778	27.462	84.329	62.842			1840	0.343	0.284	0.485	0.305
										1841	56.723	24.276	74.982	51.457			1841	0.513	0.36	0.486	0.395
										1842	63.256	52.254	77.855	65.744			1842	0.511	0.381	0.518	0.454
										1843	31.75	29.483	66.408	38.136			1843	0.284	0.318	0.466	0.38
										1844	53.598	84.744	57.295	64.784			1844	0.314	0.565	0.347	0.411
										1845	15.333	27.695	67.111	41.894			1845	0.243	0.307	0.358	0.407
										1846	12.6	26.5	103.982	51.731			1846	0.284	0.268	0.543	0.465
										1847	32.667	20.018	61.451	77.135			1847	0.225	0.252	0.586	0.379
										1848	23.548	24.677	65.172	18.308			1848	0.276	0.346	0.463	0.324
										1849	45.171	59.886	55.663	26.783			1849	0.426	0.423	0.371	0.403
										1850	11.667	55.05	52.154	24.296			1850	0.172	0.463	0.284	0.294
										1851	28.971	28.479	52.755	18.529			1851	0.343	0.327	0.522	0.333
										1852	13.929	41.147	80.552	19.727			1852	0.402	0.323	0.404	0.38
										1853	11.917	47.1	47.592	17			1853	0.201	0.317	0.568	0.229
										1854	66.302	50.956	33.929	58.5			1854	0.359	0.335	0.32	0.412
										1855	33.174	48.681	46.956	88.365			1855	0.179	0.469	0.545	0.517
										1856	45.471	35.983	25.029	19.75			1856	0.361	0.375	0.301	0.538
										1857	19.098	16.833	21.419	28.893			1857	0.382	0.201	0.402	0.395
										1858	14.5	30.075	46.642	60.419			1858	0.284	0.426	0.32	0.422
										1859	51.269	41.182	47.315	18.417			1859	0.317	0.41	0.448	0.269
										1860	41.412	32.722	56.959	35.355			1860	0.414	0.287	0.517	0.362
										1861	27.79	50.735	48.375	20.188			1861	0.186	0.444	0.568	0.38
										1862	42.875	20.818	69.463	15.692			1862	0.197	0.284	0.544	0.38
										1863	15.412	56.028	66.739	75.632			1863	0.318	0.346	0.413	0.401
										1864	42.091	21	60.371	45.839			1864	0.299	0.284	0.371	0.436
										1865	48.451	18.722	61.442	17.1			1865	0.373	0.284	0.386	0.391
										1866	79	20.385	40.321	68.961			1866	0.399	0.172	0.449	0.42
										1867	30	29.094	16.725	18.064			1867	0.189	0.284	0.374	0.33
										1868	35.821	23.718	19.167	26.75			1868	0.402	0.288	0.333	0.312
										1869	82.723	54.833	54.783	62.878			1869	0.373	0.402	0.545	0.392
										1870	36.696	26.7	56.279	22			1870	0.426	0.318	0.376	0.229
										1871	15.667	29.391	82.736	64.895			1871	0.201	0.301	0.586	0.431
										1872	60.86	12.5	28	16.692			1872	0.568	0.201	0.209	0.395
										1873	47.95	25.663	49.493	18.364			1873	0.426	0.306	0.339	0.19
										1874	82.292	27.879	18.222	71.67			1874	0.407	0.402	0.256	0.429
										1875	32.174	34.622	75.6	18.167			1875	0.307	0.303	0.483	0.269
										1876	10.714	19.808	28.042	32.444			1876	0.284	0.314	0.512	0.261
										1877	51.023	31.818	96.145	17.417			1877	0.326	0.318	0.568	0.403
										1878	72.476	50.08	44.438	20.375			1878	0.416	0.466	0.284	0.38
										1879	61.369	20.549	69.443	20.111			1879	0.338	0.319	0.386	0.38
										1880	65.328	32.172	53.178	21.125			1880	0.405	0.307	0.426	0.269
										1881	37.833	36.649	39.267	17.636			1881	0.201	0.264	0.284	0.19
										1882	32.846	24.591	37.705	19.091			1882	0.284	0.321	0.264	0.403
										1883	11.167	11.56	71.941	27.5			1883	0.201	0.318	0.284	0.275
										1884	74.392	39.105	54.857	25.081			1884	0.414	0.518	0.414	0.47
										1885	40.168	23.591	70.649	13.857			1885	0.39	0.284	0.351	0.229
										1886	49.673	22.733	36.783	91.062			1886	0.364	0.349	0.284	0.442
										1887	39.783	39.973	54.659	28.895			1887	0.361	0.402	0.201	0.582
										1888	42.551	24.944	24.583	38.321			1888	0.401	0.426	0.172	0.358
										1889	26.027	18.417	69	66.803			1889	0.483	0.201	0.27	0.42
										1890	28.167	34.929	72	25.492			1890	0.201	0.402	0.142	0.438
										1891	23.868	21.6	31.417	18			1891	0.41	0.351	0.142	0.255
										1892	14.255	22.143		32.132			1892	0.275	0.284		0.393
										1893	71.513	43.971	106.803	56.379			1893	0.512	0.402	0.545	0.383
										1894	35.167	20.75	47.745	33.917			1894	0.251	0.402	0.35	0.269
										1895	20.167	30.818	47.273	19.059			1895	0.295	0.228	0.362	0.425
										1896	44.929	37.041	37.059	72.463			1896	0.284	0.292	0.284	0.41
										1897	74.079	38.179	36.453	53.465			1897	0.441	0.303	0.324	0.421
										1898	59.359	23.462	37.047	15.7			1898	0.384	0.162	0.29	0.21
										1899	26.763	35.318	37.447	15.429			1899	0.402	0.284	0.317	0.269
										1900	18.408	18.864	51.202	20.893			1900	0.218	0.301	0.351	0.391
										1901	61.419	11.5	42.942	26.75			1901	0.329	0.201	0.426	0.285
										1902	24.574	32.3	47.733	81.236			1902	0.42	0.318	0.462	0.56
										1903	33.762	24.167	12.083	23.368			1903	0.343	0.201	0.201	0.425
										1904	16.364	35.962	15.333	78.653			1904	0.222	0.402	0.201	0.601
										1905	79.157	38.029	40.22	73.59			1905	0.458	0.402	0.334	0.492
										1906	40.375	30.158	19.158	18.308			1906	0.284	0.284	0.374	0.38
										1907	96.667	31.073	34.755	70.225			1907	0.552	0.337	0.343	0.451
										1908	27.809	11.188	27.956	23.865			1908	0.371	0.284	0.318	0.26
										1909	11.316	16.467	13.7	32.531			1909	0.189	0.256	0.178	0.336
										1910	63.315	52.633	12.562	16.1			1910	0.463	0.312	0.284	0.269
										1911	41.354	18.923	46.085	17.929			1911	0.318	0.284	0.481	0.306
										1912	31.432	30.75	21.312	23.69			1912	0.26	0.284	0.284	0.26
										1913	24.083	30.717	33.833	24			1913	0.402	0.306	0.463	0.244
										1914	43.384	44	30.261	28.4			1914	0.374	0.201	0.402	0.413
										1915	63.736	19	22.175	22.8			1915	0.362	0.284	0.449	0.343
										1916	26.58	28.385	53.47	25.429			1916	0.323	0.307	0.425	0.269
										1917	69.899	24.077	20.46	64.387			1917	0.403	0.172	0.335	0.409
										1918	79.641	54.203	27.795	63.737			1918	0.301	0.362	0.304	0.39
										1919	47.62	30.182	34.393	15.25			1919	0.295	0.295	0.363	0.229
										1920	49.098	27.264	19.655	94.814			1920	0.402	0.301	0.36	0.445
										1921	17.857	33.232	62.518	36.729			1921	0.284	0.265	0.349	0.384
										1922	31.558	46.256	16.083	64.51			1922	0.41	0.41	0.213	0.416
										1923	21.8	36.304	13.833	38.2			1923	0.272	0.318	0.402	0.425
										1924	49.107	17.737	16	28.517			1924	0.401	0.301	0.251	0.403
										1925	35.932	30.037	15.867	80.319			1925	0.404	0.284	0.323	0.403
										1926	45.34	45.854	36.928	20.923			1926	0.257	0.299	0.293	0.38
										1927	45.315	12.4	35.238	28			1927	0.341	0.209	0.512	0.269
										1928	54.508	44.849	16.429	25.736			1928	0.35	0.403	0.201	0.393
										1929	20.768	29.897	27.017	28			1929	0.284	0.281	0.426	0.38
										1930	63.342	41.854	49.525	27			1930	0.398	0.304	0.51	0.269
										1931	36.714	30.325	51.991	16.118			1931	0.284	0.426		0.425
										1932	41.792	43.591	43.806	21			1932	0.323	0.284	0.402	0.19
										1933	35.139	10.562	58.944	120.613			1933	0.335	0.284	0.301	0.46
										1934	31.92	17.158	14.731	15.154			1934	0.195	0.284	0.318	0.38
										1935	56.623	52.941	54.696	26.115			1935	0.337	0.376	0.377	0.396
										1936	11.385	18.75	43.23	23.692			1936	0.284	0.213	0.372	0.38
										1937	13.828	41.762	7.5	13.625			1937	0.343	0.25	0.201	0.269
										1938	24.053	25.875	18.553	89.923			1938	0.284	0.284	0.321	0.409
										1939	62.109	11.231	15	54.434			1939	0.395	0.284	0.186	0.367
										1940	40.179	11.083	20.36	79.144			1940	0.426	0.201	0.222	0.427
										1941	65.667	32	21.6	37.391			1941	0.481	0.284	0.284	0.389
										1942	37.191	31.68	23	36			1942	0.343	0.284	0.301	0.425
										1943	21	26.582	35.162	91.561			1943	0.295	0.286	0.354	0.38
										1944	11.35	49.367	46.083	25.8			1944	0.249	0.363	0.427	0.269
										1945	65.488	32.84	42.719	32.5			1945	0.388	0.402	0.648	0.19
										1946	26.857	50.294	15.704	66.333			1946	0.284	0.366	0.402	0.38
										1947	82.747	38.893	13	33.987			1947	0.443	0.335	0.284	0.344
										1948	71.735	39.043	31.495	70.256			1948	0.369	0.35	0.35	0.393
										1949	62.742	22.5	25.12	83.789			1949	0.432	0.222	0.291	0.416
										1950	19.333	51.939	49.025	26.192			1950	0.203	0.312	0.434	0.538
										1951	109.19	23.312	15.45	21.103			1951	0.415	0.237	0.272	0.391
										1952	41.379	44.194	9.583	24.308			1952	0.251	0.29	0.201	0.38
										1953	46.278	31.121	40.898	29.214			1953	0.424	0.307	0.362	0.243
										1954	72.469	30.897	66.556	101.265			1954	0.393	0.414	0.41	0.395
										1955	15.312	17.083	32.379	34.667			1955	0.284	0.402	0.257	0.463
										1956	46.054	51.03	52.553	42.405			1956	0.426	0.406	0.48	0.425
										1957	89.172	30.097	96.31	63.754			1957	0.379	0.357	0.501	0.391
										1958	9.895	23.727	33.767	99.478			1958	0.263	0.301	0.267	0.5
										1959	37.846	23.357	13.386	35.125			1959	0.402	0.335	0.256	0.317
										1960	65.106	57.833	66.042	50.194			1960	0.418	0.374	0.41	0.538
										1961	21.323	48.164	20.438	9.714			1961	0.295	0.408	0.284	0.229
										1962	28.462	19	16	32.75			1962	0.284	0.312	0.211	0.269
										1963	58.292	24.691	54.778	47.206			1963	0.368	0.426	0.357	0.441
										1964	24.089	28.652	83.468	81.143			1964	0.326	0.263	0.349	0.397
										1965	23.85	28.103	30.605	57.935			1965	0.218	0.318	0.426	0.425
										1966	26.652	17.857	74.093	16.546			1966	0.256	0.295	0.355	0.337
										1967	14.706	34.667	34.615	44.638			1967	0.284	0.36	0.284	0.356
										1968	41.808	17.517	44.704	46.021			1968	0.54	0.402	0.366	0.562
										1969	52.245	19.667	46.933	46.383			1969	0.661	0.142	0.344	0.373
										1970	46.363	34.911	43.864	85.577			1970	0.278	0.426	0.324	0.451
										1971	14.812	28.702	19.583	38.256			1971	0.284	0.273	0.284	0.366
										1972	65.638	27.263	61.295	31.278			1972	0.391	0.284	0.45	0.345
										1973	45.291	33.571	91.817	60.744			1973	0.325	0.343	0.374	0.452
										1974	31.917	30.286	25.662	85.25			1974	0.201	0.298	0.312	0.397
										1975	23.167	49.429	47.922	85.333			1975	0.402	0.343	0.359	0.458
										1976	65	60.671	36.114	94.508			1976	0.512	0.335	0.344	0.461
										1977	26.429	10.85	36.057	44.556			1977	0.284	0.284	0.441	0.368
										1978	44	27.071	117.146	79.053			1978	0.263	0.284	0.48	0.76
										1979	51.849	23.077	29.833	35.968			1979	0.349	0.229	0.201	0.449
										1980	30.588	27.2	73.837	57.495			1980	0.284	0.346	0.356	0.374
										1981	23.125	26.308	75.41	32.797			1981	0.402	0.284	0.356	0.388
										1982	33.34	60.909	45.642	97.209			1982	0.497	0.331	0.426	0.431
										1983	27.579	23	84.116	58.678			1983	0.284	0.172	0.526	0.387
										1984	15.4	28.4	59.209	81.405			1984	0.172	0.426	0.344	0.411
										1985	33.462	13.231	81.238	70.566			1985	0.284	0.284	0.522	0.405
										1986	53.805	10.5	114.421	18.583			1986	0.368	0.284	0.481	0.425
										1987	18.66	43.323	47.693	146.115			1987	0.351	0.382	0.365	0.76
										1988	45.377	36.321	26.535	80.604			1988	0.568	0.228	0.289	0.471
										1989	37.261	30.333	68.911	107.899			1989	0.284	0.201	0.388	0.444
										1990	11.083	46.407	46.258	73.4			1990	0.201	0.402	0.388	0.419
										1991	35.727	35.964	91.776	23.75			1991	0.426	0.284	0.375	0.19
										1992	15.667	54.339	46.103	41.938			1992	0.289	0.383	0.354	0.317
										1993	32.76	21.667	60.32	25.235			1993	0.304	0.201	0.438	0.38
										1994	52.471	19.462	16.083	89.294			1994	0.426	0.284	0.201	0.38
										1995	25.36	34.529	49.61	98.398			1995	0.167	0.39	0.372	0.396
										1996	14.562	36.414	8.857	19.286			1996	0.284	0.252	0.142	0.229
										1997	19.071	22	17.375	71.574			1997	0.284	0.284	0.284	0.505
[truncated: 3,570 more rows]

## Sheet: Fig 4
	Fig 4D			Fig 4F	Downregulated		Upregulated
	KEGG Pathway term -logp>1.3	% of proteins		Cellular location	Number	%	Number	%
	Metabolic pathways	16.4		Centromere	7	2.5
	Protein processing in endoplasmic reticulum	8.8		Spliceosome	8	2.8
	Pathways of neurodegeneration	8		Lysosome	13	4.6
	Amyotrophic lateral sclerosis	7.7		Mito inner membrane	14	5
	Viral carcinogenesis	7.4		Chromosome	19	6.7
	Prion disease	7.4		Proteasome			5	1.2
	Parkinson disease	6.9		Microtubule			13	3.1
	Ribosome	6.6		Cytoplasmic vesicle			28	6.8
	Coronavirus disease - COVID-19	6.6		Endosome			32	7.7
	Huntington disease	6.6		Golgi			43	10.4
	Alzheimer disease	6.4		ER	30	10.6	48	11.6
	Neutrophil extracellular trap formation	5		Cytoskeleton	34	12.1	52	12.6
	Shigellosis	5		Nucleus	120	42.6
	Salmonella infection	4.8		Mitochondrion	34	12.1	54	13.1
	Systemic lupus erythematosus	4.5		Cytoplasm	134	47.5	202	48.9
	Regulation of actin cytoskeleton	4.5
	Alcoholism	4.2		KEGG pathway term
	Endocytosis	4.2		Oxidative phosphorylation	7	2.5
	Carbon metabolism	4		Diabetic cardiomyopathy	8	2.8
	Tight junction	4		Autophagy - animal	8	2.8
	Pathogenic Escherichia coli infection	3.7		FoxO signaling pathway	8	2.8
	Proteasome	3.4		Apelin signaling pathway	9	3.2
	Diabetic cardiomyopathy	3.4		Thermogenesis	10	3.5
	Spinocerebellar ataxia	3.2		Cellular senescence	10	3.5
	Lipid and atherosclerosis	3.2		Prion disease	11	3.9
	Biosynthesis of amino acids	2.9		Human T-cell leukemia virus 1 infection	11	3.9
	Antigen processing and presentation	2.9		Cell cycle	11	3.9
	Cell cycle	2.9		Oocyte meiosis	12	4.3
	Glycolysis / Gluconeogenesis	2.7		Alzheimer disease	15	5.3
	Biosynthesis of cofactors	2.7		Pathways of neurodegeneration	17	6
	Legionellosis	2.4		Glyoxylate and dicarboxylate metabolism			4	1
	Bacterial invasion of epithelial cells	2.4		Proteasome			5	1.2
	Oxidative phosphorylation	2.4		SNARE in vesicular transport			5	1.2
	Phagosome	2.4		Citrate cycle (TCA cycle)			6	1.5
	Aminoacyl-tRNA biosynthesis	2.1		Parathyroid hormone-related			7	1.7
	Glutathione metabolism	1.9		Carbon metabolism			8	1.9
	Cardiac muscle contraction	1.9		Phagosome			9	2.2
	Fc gamma R-mediated phagocytosis	1.9		Ubiquitin mediated proteolysis			10	2.4
	Pyruvate metabolism	1.6		Protein processing in ER			13	3.1
	Cysteine and methionine metabolism	1.6		Endocytosis			15	3.6
	Central carbon metabolism in cancer	1.6		Amyotrophic lateral sclerosis			17	4.1
	Thyroid hormone synthesis	1.6		Salmonella infection			20	4.8
	Pentose phosphate pathway	1.3		Coronavirus disease	12	4.3	13	3.1
	Non-homologous end-joining	1.1		Parkinson disease	12	4.3	15	3.6
	One carbon pool by folate	1.1		Ribosome	10	3.5	16	3.9
	Citrate cycle (TCA cycle)	1.1		Metabolic pathways	46	16.3	52	12.6
	Glyoxylate and dicarboxylate metabolism	1.1
	Galactose metabolism	1.1
	DNA replication	1.1

## Sheet: Fig 4C
	Fold Change	logp
39326	0.755592	2.0273
40787	1.73722	3.34061
A0A1W2PNV4_HUMAN	1.02446	1.03565
ABCF1	3.44867	2.60034
ACAA2	1.07064	0.762511
ACADM	1.47103	0.656876
ACADVL	4.3854	4.29524
ACAT1	4.40145	1.70101
ACBD3	1.13223	0.666648
ACLY	1.1799	0.903121
ACO1	2.25249	2.64792
ACO2	2.84406	0.77332
ACOT7	1.63182	0.591115
ACSL3	1.12097	1.10304
ACSL4	1.52051	0.62057
ACTB	2.04986	2.74058
ACTC1	4.97002	1.06024
ACTN1	3.60418	1.09852
ACTN4	2.09741	2.048
ACTR1A	1.36882	0.74491
ACTR2	2.76979	2.17912
ACTR3	2.29465	1.96156
ADGRF5	1.21545	1.04816
ADH5	1.40526	0.507182
ADK	3.58357	2.35716
ADPRHL2	0.402192	0.174181
ADSL	0.442323	0.245022
ADSS	2.41509	0.811602
AGK	1.34187	0.633254
AGPS	3.36104	2.32136
AHCY	4.31495	3.24303
AHNAK	3.66181	2.49804
AIFM1	2.19433	1.07029
AIP	2.61212	1.08155
AK1	1.73119	0.581862
AK2	3.10613	0.921704
AK4	3.19978	1.19574
AKAP2	1.92154	1.63172
AKR1B1	2.65932	1.39812
AKR1C3	0.559066	0.332327
AKR7A2	0.476735	0.280925
ALB	-0.9349	2.2392
ALCAM	2.14242	0.771554
ALDH18A1	1.72668	1.09833
ALDH1A1	3.0022	1.02038
ALDH2	1.42383	0.481222
ALDH7A1	2.29582	1.24378
ALDH9A1	1.00225	0.757985
ALDOA	3.99403	0.669961
ALYREF	0.869325	0.505448
ANP32A	2.21812	1.78
ANXA1	2.38503	1.28277
ANXA2	1.22967	1.0604
ANXA3	3.8318	2.66955
ANXA4	3.55363	1.48392
ANXA5	4.03012	1.20426
ANXA6	1.68085	1.05237
ANXA7	1.18843	0.947782
AP2B1	3.32399	2.54239
AP2M1	2.19793	0.885296
AP3D1	0.096074	0.056047
APEX1	3.19888	1.74987
API5	2.08416	0.701285
APMAP	3.50397	0.974774
APOB	0.372901	0.164307
ARCN1	1.47378	0.665062
ARF1	1.55064	1.32253
ARF4	1.98657	0.871657
ARF6	3.41186	1.26522
ARHGDIA	4.21118	1.4696
ARIH1	-0.96651	0.227884
ARPC2	1.18902	1.08802
ARPC3	4.06771	2.21562
ARPC4	4.76155	3.91702
ARPC5	1.15701	0.30458
ARPC5L	0.753899	0.319593
ASNS	-0.29915	0.184026
ATAD1	0.402766	0.654149
ATIC	4.23962	1.80666
ATL3	2.67208	0.99356
ATP1A1	3.52143	1.44792
ATP1B1	-0.98654	0.292786
ATP2A2	2.55843	1.08128
ATP2B1	1.91062	0.98098
ATP5F1A	1.6705	1.01476
ATP5F1B	3.84219	0.914187
ATP5F1C	0.213673	0.056118
ATP5H	4.11843	2.72286
ATP5I	2.62331	2.28419
ATP5J	-0.81344	0.810408
ATP5MG	1.3489	0.604027
ATP5O	-0.97184	0.796257
ATP5PB	3.97373	2.27436
ATP6V1B2	0.365701	0.121811
B4DLN1_HUMAN	3.72326	3.23242
BANF1	4.02238	1.34739
BASP1	3.3995	1.8623
BCAP31	1.76106	1.37047
BLVRB	0.177839	0.052642
BSG	2.06414	1.26755
BTF3	3.13235	1.64774
BUB3	0.484921	0.21144
C11orf68	1.47822	0.561499
C1orf123	1.78882	0.784563
C1QBP	2.71142	0.675303
C20orf27	0.716486	0.36134
C4B	0.651418	0.286534
C7orf50	1.26675	0.524448
CACYBP	3.09121	1.26476
CAD	1.06969	2.97459
CALB2	1.45808	1.09731
CALD1	2.83398	2.86125
CALM3	4.1007	1.03431
CALR	2.23821	1.84266
CALU	3.57309	2.07976
CANX	3.83922	1.73235
CAP1	3.1161	2.03796
CAPG	5.90568	3.29288
CAPN1	1.84515	0.579912
CAPN2	2.08481	1.36342
CAPNS1	4.04754	1.34575
CAPRIN1	5.52757	2.6552
CAPZA1	1.70022	2.06707
CAPZB	2.35387	1.46619
CARM1	0.908165	0.427609
CARS	2.3815	1.86507
CAST	1.0222	0.421731
CAT	0.682109	0.157814
CBR1	3.72102	3.05791
CBX3	4.02648	3.35672
CCDC58	0.465604	0.356271
CCT2	1.99668	2.07681
CCT3	2.666	1.33891
CCT4	2.58406	1.30797
CCT5	2.78488	1.24387
CCT6A	2.5326	2.25909
CCT7	1.17244	0.422302
CCT8	2.40577	1.02913
CD2AP	1.73865	0.608332
CD44	3.46669	1.62865
CD74	1.805	0.733311
CDC37	4.40577	3.85965
CDK1	3.12375	1.88864
CDV3	2.23521	0.804989
CERS2	0.939903	1.66586
CFL1	0.485772	0.735141
CIRBP	2.77681	1.10984
CKAP4	2.37426	2.66339
CKAP5	1.78593	0.679869
CKB	2.39549	1.44346
CLIC1	4.56709	2.70563
CLIC4	2.96631	1.32262
CLPTM1	0.991669	0.435946
CLTA	1.36374	0.548324
CLTC	2.83837	0.773664
CLU	1.17486	0.249865
CMPK1	3.78659	3.29629
CNDP2	1.65498	0.447575
CNN2	2.44978	1.01249
CNN3	3.43297	1.23637
COLGALT1	-0.03729	0.033649
COPA	0.015582	0.009875
COPB1	0.895111	0.962649
COPE	1.46257	0.452853
COPG1	0.975259	0.328802
COPS4	1.82175	1.52989
CORO1B	1.40918	0.425946
CORO1C	2.23516	3.87548
CORO7-PAM16	-0.57124	0.104356
COTL1	3.13944	1.22262
COX4I1	3.07873	1.62199
COX5A	1.50425	0.71855
COX5B	3.71927	2.09358
COX6C	1.72372	1.00572
CPD	2.78701	2.31978
CPNE1	2.28536	0.386425
CPNE3	1.24884	0.413107
CPOX	4.85416	2.23999
CPSF7	1.16628	0.521186
CRKL	-0.01856	0.005164
CS	3.98948	2.94025
CSDE1	-0.63863	0.815437
CSE1L	4.85995	2.31431
CSRP1	2.64105	1.72856
CSTB	2.94315	0.710055
CTNNA1	0.643692	0.29868
CTPS1	2.0365	1.2218
CTSB	1.22814	0.47467
CTSD	0.176378	0.258314
CTSZ	2.78632	1.36903
CTTN	0.717446	0.951369
CUL4B	0.36698	0.157923
CYB5B	4.07407	3.36289
CYB5R3	4.03297	2.14346
CYC1	2.62715	1.24099
CYFIP1	-0.60449	0.21739
DARS	2.44053	1.37407
DBI	1.19961	0.447485
DBNL	0.669329	0.314107
DCD	-0.20642	0.065568
DCTN2	1.90922	2.53067
DDAH1	1.94776	0.642969
DDB1	2.66253	2.12821
DDOST	4.24221	2.4674
DDX19A	1.84431	1.55778
DDX39B	3.12171	0.955546
DDX3X	1.29677	0.666251
DDX5	0.318211	0.321438
DECR1	1.69404	0.426249
DEK	0.763725	1.31672
DHX15	1.87542	1.04833
DHX9	-0.66372	0.939531
DIAPH1	1.06633	0.45051
DLD	1.18821	0.990581
DNAJB1	2.59922	1.32115
DNAJB11	2.9274	1.63751
DNAJC19	-1.56525	1.28215
DNAJC8	1.17543	0.788231
DNM1L	1.09658	0.977574
DNM2	1.31102	0.613859
DPM1	-2.65417	0.629078
DPP9	0.987186	0.710761
DPYSL2	1.03851	0.407432
DSG1	-1.00916	0.199154
DSP	1.51387	1.11988
DTYMK	3.74604	2.4123
DUSP3	0.92739	0.489582
DUT	1.45833	0.743156
DYNC1H1	0.062255	0.018937
DYNC1I2	-1.85737	0.350996
ECE1	1.43001	1.14282
ECHS1	1.18499	0.390778
ECI1	1.59427	0.99343
ECI2	0.500724	0.15607
ECPAS	1.13491	0.661945
EEF1A1	1.78342	1.76391
EEF1B2	1.14657	0.609837
EEF1D	1.40748	1.08012
EEF1G	3.35268	1.32067
EEF2	2.43103	1.97217
EFHD2	1.42522	0.521183
EFTUD2	1.10571	0.637208
EHD1	3.0802	1.14491
EIF1AX	1.28872	0.328412
EIF2S1	3.60286	1.4315
EIF2S2	2.6207	0.744301
EIF2S3	2.51297	2.4382
EIF3A	-0.61646	0.812667
EIF3B	-0.65278	0.184938
EIF3C	4.0088	3.33721
EIF3D	-0.19843	0.093189
EIF3F	3.6523	2.75577
EIF3G	2.44759	0.575317
EIF3I	2.91642	2.50742
EIF3L	1.73561	0.971704
EIF4A1	2.89501	2.1492
EIF4A3	1.58622	0.746432
EIF4B	0.836594	0.576771
EIF4E	2.01868	0.747217
EIF4G1	2.56932	1.60602
EIF4G2	2.30169	1.15352
EIF4H	4.2608	2.7728
EIF5	0.917381	0.339519
EIF5A	2.19598	1.97404
EIF5B	4.14186	1.3208
EIF6	3.19679	1.06876
ELAVL1	1.93498	1.66644
ELOB	1.30001	0.568617
ELOC	1.69076	0.669975
ENO1	2.3762	1.70171
EPHX1	0.641984	0.200004
EPRS	1.44919	1.59422
EPS8L2	-0.05836	0.041478
ERAP1	1.24725	1.0226
ERH	2.07433	1.46022
ERO1A	4.07404	1.94566
ERP29	2.34673	0.698303
ERP44	2.17545	1.0114
ESYT1	3.07671	2.00006
ESYT2	2.41082	1.27734
ETFB	2.12379	1.20706
EWSR1	-1.13473	1.31369
EZR	4.83842	2.61133
FAM129B	3.23999	1.76745
FAM3C	2.72342	2.64954
FAM50A	2.83991	1.57481
FARSA	0.884181	0.867256
FARSB	1.05302	1.20674
FASN	-0.77432	0.631558
FAU	0.873002	0.291042
FBL	4.52387	3.05244
FEN1	3.44309	1.78063
FH	6.39246	4.54842
FKBP1A	3.2256	1.37759
FKBP2	2.51184	0.896117
FKBP3	3.06114	0.934322
FKBP4	4.77728	3.01125
FLG2	0.10074	0.015112
FLNA	0.948653	1.18343
FLNB	1.11291	1.20938
FLNC	-0.62749	1.17004
FN1	2.13114	0.612649
FUBP1	3.42785	2.14977
FUBP3	2.10051	1.26699
FUS	-0.01836	0.015082
FXR1	6.17745	0.837545
G3BP1	1.82058	1.70937
G3BP2	1.58209	0.989688
G6PD	3.01869	1.46205
GALNT7	-0.06919	0.021312
GANAB	4.97182	1.89598
GAPDH	1.83042	1.6962
GARS	1.21127	0.442431
GART	3.26947	1.82569
GBE1	0.10236	0.033117
GCLM	2.00643	1.41456
GCN1	2.04649	1.41855
GDI1	2.48711	1.08776
GDI2	4.87795	2.39837
GGCT	1.09444	0.458232
GIPC1	0.594611	0.252388
GLO1	3.91203	2.1655
GLOD4	1.5957	1.15293
GLRX3	1.20908	0.320009
GLS	1.8915	1.05208
GLUD1	0.862155	1.37997
GMFB	1.46239	0.393504
GMPS	0.90903	0.310949
GNA11	0.885475	0.51808
GNAI2	1.64428	0.51151
GNB2	1.25374	0.677597
GOT2	4.07706	1.28762
GPD2	1.99228	1.32521
GPI	4.544	1.41904
GRB2	1.13566	0.356753
GRPEL1	3.96798	2.47295
GSN	2.99072	2.90057
GSS	1.0601	0.483292
GSTM3	1.79984	1.07117
GSTO1	3.50847	1.17561
GSTP1	5.39408	1.60968
GTF2I	3.00209	2.8009
H3F3B	-0.84009	0.515482
HADH	0.605794	0.135513
HADHA	0.341492	0.187189
HADHB	1.54378	1.07667
HARS	1.60418	1.29046
HBA1	0.73024	0.141864
HDAC6	7.92113	2.9471
HDGF	3.77291	1.08686
HDLBP	2.18952	1.72003
HEBP1	1.37541	0.393682
HIBADH	2.04402	0.519111
HINT1	4.35339	1.2652
HIST1H1C	-0.87883	0.364587
HIST1H2AJ	0.728903	0.098428
HIST1H2BM	-1.33904	1.20762
HIST1H4A	-1.85589	3.34522
HIST2H2AC	1.41436	0.21753
HK1	2.11955	1.28171
HLA-A	2.025	1.83414
HLA-B	2.63741	0.707406
HLA-C	1.01758	0.936451
HLA-C	1.19438	0.949234
HLA-DRA	-0.04878	0.01934
HLA-DRB1	1.06079	0.540678
HLA-G	-1.15955	0.369463
HMGA1	0.177055	0.06894
HMGB1	3.25367	2.17236
HMGB2	3.46807	1.16245
HMOX2	0.432859	0.273867
HNRNPA0	1.79195	0.206454
HNRNPA1	2.42135	2.555
HNRNPA2B1	0.794594	1.80915
HNRNPA3	0.531687	0.632852
HNRNPAB	6.48999	3.06517
HNRNPC	1.01094	0.970789
HNRNPD	6.46619	2.74687
HNRNPDL	2.08409	0.482806
HNRNPF	2.20244	1.55764
HNRNPH1	0.931566	1.50724
HNRNPH3	2.6933	3.12675
HNRNPK	3.56848	2.25844
HNRNPL	3.20693	0.890075
HNRNPM	2.087	3.22814
HNRNPU	3.07091	3.14905
HNRNPUL1	1.85874	0.6768
HPCAL1	2.46449	0.68721
HPRT1	0.839736	0.212255
HRNR	-1.2471	0.181423
HSD17B10	1.10603	0.395039
HSD17B12	-0.54762	0.165716
HSD17B4	-0.84562	0.190752
HSD3B2	1.3537	0.519104
HSP90AA1	2.44195	1.9287
HSP90AB1	1.47427	1.17411
HSP90B1	1.26415	2.25208
HSPA1B	2.87805	3.03794
HSPA4	3.11311	1.62804
HSPA5	1.30326	2.13198
HSPA8	1.41563	1.79379
HSPA9	2.38927	2.44681
HSPB1	2.81168	1.51723
HSPD1	2.5759	1.60902
HSPE1	1.8285	1.73606
HSPH1	3.18541	1.55894
HUWE1	0.1449	0.053264
HYOU1	5.04143	1.39165
IARS	-0.50245	0.14056
IARS2	2.29416	1.0672
ICAM1	2.30406	0.972683
IDH1	-0.18512	0.030445
IDH2	0.70303	0.198575
IGHG1	-2.97676	1.11115
IGKC	-1.25893	0.481304
ILF2	3.03454	1.10432
ILF3	2.48484	1.78859
IMMT	-0.52539	0.449686
IMPDH2	1.59442	1.15596
IPO5	1.39081	0.486203
IPO9	0.452039	0.214301
IQGAP1	3.01842	2.24156
IRF2BP2	0.60368	0.715887
ISG15	1.32918	2.0001
ITGA2	2.08133	1.12471
ITGA3	1.05128	0.784071
ITGA6	0.822733	0.419864
ITGB1	2.84031	1.01974
ITIH2	1.33981	0.863481
JPT1	2.34324	0.765133
KARS	0.406289	0.400255
KHDRBS1	4.03752	3.20994
KHSRP	4.02047	1.22834
KIF1BP	1.00316	1.94893
KIF27	2.85433	0.525443
KPNA2	1.94617	0.945217
KPNB1	1.50003	0.721223
KRT1	-1.2792	0.284231
KRT10	-1.83297	0.4067
KRT14	1.57503	0.683569
KRT16	0.887875	0.172062
KRT18	-0.70335	0.957562
KRT19	-0.16992	0.025564
KRT19	0.724579	0.411012
KRT2	-1.89303	0.533766
KRT5	-1.16124	0.158737
KRT6A	0.573056	0.086083
KRT7	1.26501	0.46113
KRT8	-0.93403	0.234403
KRT9	-0.91169	0.176803
LACTB	0.428348	0.120293
LAP3	3.86226	2.52609
LARS	1.90565	1.45548
LASP1	3.57515	2.27747
LBR	2.7338	3.90597
LDHA	2.61937	1.52109
LDHB	3.86925	1.88322
LETM1	2.3676	0.549529
LGALS1	3.48185	1.03461
LGALS3	5.06973	3.82028
LIMA1	2.65071	1.19148
LIN7C	0.597584	0.715255
LMAN1	4.08234	3.75372
LMAN2	2.97876	1.172
LMNA	-0.21756	0.194859
LONP1	3.14582	1.90313
LRPAP1	3.1251	1.38793
LRPPRC	3.19268	1.19865
LRRC59	0.02493	0.032833
LSM3	1.03027	0.426365
LTA4H	1.39585	0.522254
M6PR	0.255407	0.117826
MANF	2.42865	1.10089
MAP1B	-1.99034	0.405567
MAP2K2	3.44526	1.12296
MAP4	2.8417	0.837479
MAPK14	1.00388	0.388874
MAPRE1	2.82835	1.75898
MARCKS	3.82026	1.51346
MAT2A	4.93692	1.87331
MAT2B	1.40859	0.94935
MATR3	0.5597	0.18387
MCAM	1.07237	0.474893
MCFD2	1.65305	0.482891
MCM3	1.94456	2.47297
MCM7	1.5027	2.64496
MCMBP	0.517586	0.528814
MCTS1	2.07598	0.879268
MDH1	2.14399	0.974852
MDH2	3.3023	1.16792
MIF	6.10456	2.99103
MKI67	1.31329	0.506877
MLEC	2.71967	0.99949
MMGT1	1.28105	0.985813
MRPL11	2.67519	1.96175
MSN	3.77424	2.8606
MTDH	4.22119	2.35683
MTHFD1	4.08972	1.85284
MVP	4.45179	1.65909
MYDGF	3.21746	1.04641
MYH6	0.945971	0.315316
MYH9	6.08084	2.65772
MYL12A	7.69869	2.91366
MYL6	6.75104	1.78672
MYO1C	2.22386	0.795899
MYOF	0.91294	0.537809
NAA50	1.7526	1.98405
NACA	4.88104	3.9376
NADK2	0.220895	0.104812
NAMPT	4.16231	1.67685
NANS	3.18778	0.929194
NAP1L1	3.77227	1.96397
NARS	8.5378	3.10734
NCEH1	3.39696	2.41021
NCL	1.71881	1.00493
NCLN	1.20429	0.844379
NDC80	1.11286	0.935949
NDRG1	4.04293	2.6784
NDUFAF2	1.88912	2.09124
NIT2	1.20116	0.554651
NME1	1.55158	0.904477
NME2	4.21304	2.08561
NNMT	2.13041	1.04022
NNT	3.92359	2.42202
NOMO2	1.60607	0.617252
NONO	1.0844	1.5226
NPEPPS	2.05529	1.04487
NPM1	3.07468	2.45855
NSFL1C	2.13732	1.02656
NSUN2	2.02784	0.970182
NUCB1	0.996178	0.348707
NUCB2	0.206831	0.116202
NUCKS1	1.40811	0.783249
NUDC	2.20085	1.17349
NUDT2	0.221927	0.152009
NUDT21	0.647674	0.124537
NUP153	0.79728	1.22655
NUTF2	1.97969	0.463338
OAT	1.81648	0.729296
OCIAD1	2.4241	0.82803
OGDH	-1.9185	0.846013
OLA1	3.82141	1.86495
OTUB1	2.55011	0.895783
OXSR1	2.73432	3.12817
P4HA1	1.9491	1.1458
P4HB	3.90788	2.03314
PA2G4	2.3923	1.26873
PABPC1	4.99245	4.45059
PABPC4	-1.33817	0.310727
PACSIN2	2.18257	0.751664
PAFAH1B2	4.19722	1.89053
PAFAH1B3	2.38604	0.981161
PAICS	1.5064	0.840255
PAK2	4.13918	2.29098
PALLD	1.51256	0.600238
PARK7	3.16139	1.37261
PARP1	0.877371	1.17226
PARVA	2.23718	0.992326
PBK	0.645143	0.849257
PC	2.04157	0.808146
PCBP2	2.87531	1.30654
PCMT1	5.91211	2.66078
PCNA	3.53211	1.63916
PCYT1A	0.920406	0.532799
PDAP1	2.31647	0.681625
PDCD10	0.458312	0.19737
PDCD5	3.83364	1.66257
PDCD6IP	4.82492	2.19932
PDE12	1.69598	1.69365
PDHA1	4.53742	3.86645
PDHB	1.69603	0.754635
PDIA3	5.89973	1.92538
PDIA4	3.30689	1.47094
PDIA6	4.74267	1.52611
PDLIM5	2.04808	2.10915
PDXK	0.795379	0.483686
PEBP1	4.84598	2.05303
PFAS	1.24719	0.618078
PFDN1	1.58809	1.41479
PFDN2	2.79442	2.75992
PFDN5	1.82617	0.70714
PFDN6	1.26423	1.12739
PFKL	1.7833	0.730697
PFKP	3.04197	1.81504
PFN1	1.81566	1.05732
PGAM1	2.97061	1.51373
PGD	3.47385	0.855095
PGK1	3.74074	0.982627
PGLS	3.46442	0.823163
PGM1	5.28146	2.56796
PGM2	1.89054	0.852619
PGRMC2	0.952091	0.257295
PHB	3.10153	0.684855
PHB2	0.213595	1.06356
PHF6	1.17114	0.860458
PICALM	1.5594	0.590216
PIN1	1.49113	0.462395
PIN4	6.66055	5.0204
PITPNB	0.63733	0.247921
PITRM1	0.686909	0.164181
PKM	2.7742	1.25083
PLEC	-2.02669	0.401643
PLIN3	3.69974	2.52503
PLOD1	0.421172	0.329769
PLOD2	3.05838	0.946584
PLOD3	1.80436	0.703839
PLS3	1.95844	0.420592
PNP	2.59969	0.775565
POFUT1	2.50577	0.87555
POLE3	1.01433	0.48132
PPA1	4.38949	2.15199
PPA2	0.927039	0.287636
PPIA	2.80376	1.20764
PPIB	3.27503	1.763
PPIF	1.96167	0.426363
PPP1CA	1.83633	2.01064
PPP1CC	0.534842	0.251872
PPP2R1A	3.23084	0.926665
PPP5C	1.16872	0.472512
PRDX1	2.82827	1.45485
PRDX2	3.33271	1.66369
PRDX3	2.74435	0.821294
PRDX5	1.68752	0.470288
PRDX6	3.08843	2.3781
PRKACA	0.245693	0.078233
PRKCSH	2.66078	1.47527
PRKDC	1.26924	1.86912
PRMT1	3.07066	1.51761
PRMT5	0.600639	0.488527
PRPS1	0.721071	0.354399
PRPS2	3.17431	0.970903
PRSS1	-1.696	0.301133
PRSS3	-0.72344	0.103037
PSAT1	1.3512	0.430242
PSMA1	2.35763	2.29739
PSMA3	1.22769	0.971616
PSMA4	1.70742	0.837479
PSMA5	4.07	1.70621
PSMA6	3.03345	2.90421
PSMA7	2.27809	1.7618
PSMB1	2.27627	0.824958
PSMB2	4.37124	2.39866
PSMB4	4.76807	3.69591
PSMB5	3.35904	2.60048
PSMB6	1.21236	0.749179
PSMB8	3.90334	3.43249
PSMC1	0.158056	0.066345
PSMC2	2.39336	2.22604
PSMC3	1.02081	0.366084
PSMC4	-0.10341	0.035715
PSMC5	0.720019	0.786604
PSMC6	2.12331	1.38389
PSMD1	0.330685	0.087274
PSMD11	2.81678	0.871537
PSMD12	0.714703	0.384253
PSMD13	0.813787	0.568016
PSMD2	2.17733	1.6263
PSMD3	1.57425	1.38661
PSMD5	1.1909	0.484853
PSMD6	0.845715	0.395552
PSMD7	0.895133	0.459504
PSMD8	0.811189	0.218309
PSME1	2.18284	1.11632
PSME2	4.1838	3.12379
PSME3	0.010959	0.004836
PTBP1	5.43488	2.95633
PTMA	0.86453	0.646814
PTPA	1.4257	0.754431
PTPN1	2.14456	0.752383
PUF60	5.06574	2.99826
PYCR1	2.90988	1.44043
PYCR2	1.08114	0.470596
PYGB	1.3795	0.702243
QARS	0.909362	1.24675
RAB10	1.67164	0.655822
RAB11B	3.19762	1.00074
RAB11FIP5	1.11328	1.05026
RAB18	0.265703	0.072396
RAB1B	-0.066	0.050024
RAB2A	3.16581	0.937092
RAB34	1.32822	0.978825
RAB5C	1.77781	0.371064
RAB6A	3.63491	2.31896
RAB7A	3.40541	1.48467
RAC1	3.67473	2.22735
RAC2	0.820283	0.350766
RACK1	2.86139	1.98562
RAD23A	1.30509	0.484885
RAD23B	4.47115	1.83435
RALA	1.84964	0.933549
RAN	0.739903	2.0142
RANBP1	3.88297	1.08023
RAPH1	0.906453	0.565903
RARS	2.25062	2.16371
RBBP7	1.81696	0.729414
RBM12	1.67694	1.24042
RBM14	2.4153	2.0138
RBM3	3.53412	1.5372
RBM8A	1.53198	0.388977
RCC1	3.94317	3.36924
RCC2	2.73954	1.60247
RCN1	2.24815	1.3421
RDH11	0.622865	0.251374
RDX	3.38826	1.96915
REXO2	1.81748	0.762915
RGS10	0.089813	0.036477
RHOA	0.294114	0.189649
RNH1	2.90486	1.64463
RPA2	1.23565	0.39809
RPA3	0.720755	0.300413
RPL10	2.37368	0.88913
RPL10A	3.23958	0.907442
RPL11	2.10897	0.655448
RPL12	3.53139	2.62903
RPL13	4.19019	2.36324
RPL13A	3.7432	1.5962
RPL14	0.654043	0.208184
RPL15	1.35114	1.19136
RPL17	2.47909	0.797693
RPL18	2.90991	1.89551
RPL18A	1.61078	1.17775
RPL19	1.93155	0.800806
RPL21	2.36336	0.827978
RPL22	3.08274	2.82742
RPL23	2.99282	1.53828
RPL23A	1.44079	1.78963
RPL24	3.25542	0.825693
RPL26	3.03963	3.52162
RPL27	3.27087	0.889989
RPL27A	2.28189	1.31118
RPL28	3.06259	2.09496
RPL29	1.19922	0.909259
RPL3	1.67207	0.586729
RPL31	2.87935	1.04239
RPL32	1.54817	0.75236
RPL35	1.64642	0.96352
RPL35A	2.69378	1.67196
RPL36	1.56916	0.474144
RPL37A	2.64351	1.18983
RPL38	2.01104	0.483685
RPL4	2.51666	0.595828
RPL5	2.20199	2.43461
RPL6	1.7842	0.565869
RPL7	2.47886	1.28801
RPL7A	1.63815	0.822208
RPL8	3.37413	1.05398
RPL9	1.6935	0.533387
RPLP0	3.28391	0.875888
RPLP2	4.24501	1.30014
RPN1	3.90202	1.75974
RPN2	2.98483	0.784851
RPS10	3.07583	2.72852
RPS11	3.46337	1.43965
RPS13	3.51149	2.05482
RPS14	3.81908	2.17003
RPS15	3.92581	2.96916
RPS15A	2.6381	1.26719
RPS16	1.65873	0.664871
RPS17	1.3654	0.321522
RPS18	2.37849	0.503445
RPS19	0.342628	0.076674
RPS2	2.8804	1.90088
RPS20	2.85398	2.16703
RPS21	1.69816	0.455993
RPS23	0.142698	0.109397
RPS24	1.47819	0.558863
RPS25	2.77705	0.772566
RPS26P11	2.22014	1.06667
RPS27	4.21691	2.38103
RPS27A	6.13728	2.25603
RPS28	2.79603	0.763197
RPS29	0.844505	0.314041
RPS3	3.9907	3.06865
RPS3A	1.48417	0.542394
RPS4X	1.45192	1.16531
RPS5	-0.51346	0.287045
RPS6	2.15958	0.71072
RPS7	2.41409	0.69093
RPS8	3.15962	1.1506
RPS9	1.41146	0.614237
RPSA	3.9817	1.75564
RRBP1	2.49972	3.05149
RTCB	0.872033	0.266059
RTN4	0.678061	0.18636
RUVBL2	2.31586	2.46825
S100A4	1.29357	0.422855
S100A6	3.28869	2.11925
S100A9	-1.41668	0.511402
S100P	1.38837	0.428629
SAE1	0.712435	0.452173
SAMHD1	1.03785	0.486746
SAR1A	4.08133	2.4222
SARS	3.02636	1.6392
SBDS	1.66208	0.647489
SCCPDH	0.850558	0.296328
SCFD1	2.54445	1.68346
SCO1	0.436176	0.155111
SCP2	0.422852	0.197611
SDF2	2.34376	1.39296
SDF2L1	1.87322	1.10432
SDHA	2.16671	1.19428
SEC22B	1.06341	0.331953
SEC23A	0.59325	0.314259
SEC31A	1.22525	0.773022
Sep-02	1.34636	0.453147
Sep-09	3.06352	3.49675
SERBP1	1.0964	0.23214
SERBP1	1.3579	2.44684
SERPINB1	3.73689	1.37981
SERPINB7	1.34145	0.457041
SERPINB9	3.43796	2.53739
SERPINH1	1.17256	0.715901
SET	4.915	2.51638
SF1	2.6351	0.852444
SF3A1	1.10257	0.359306
SF3B2	1.00444	0.432732
SF3B3	2.67889	0.884791
SFN	2.56566	1.42424
SFPQ	0.851185	1.01563
SFXN1	1.06395	0.41186
SFXN3	0.986114	0.429049
SGTA	1.28775	0.56653
SH3BGRL3	1.56901	0.363197
SH3GLB1	0.526375	0.258746
SH3KBP1	1.70595	1.08759
SHMT2	4.40243	2.13683
SKP1	0.441925	0.117436
SLC16A3	1.59526	0.394941
SLC1A5	2.4121	0.946434
SLC25A1	0.96273	1.41824
SLC25A11	1.47494	0.604919
SLC25A22	1.83518	0.857709
SLC25A24	1.42887	0.382956
SLC25A3	0.567054	0.632984
SLC25A4	2.80515	2.26155
SLC25A6	-0.20969	0.213486
SLC2A1	1.10626	0.395274
SLC3A2	4.4948	2.01019
SLC9A3R1	0.734969	0.291408
SLIRP	-0.66232	0.243383
SMC4	0.115784	0.049807
SMS	5.09304	2.34207
SND1	3.87132	1.32879
SNRPA	0.297622	0.086099
SNRPD1	3.8199	3.67094
SNX2	1.79461	0.64386
SNX3	2.5323	0.98274
SOAT1	1.19411	0.354046
SOD2	4.06522	1.47512
SPART	0.650925	0.443442
SPATS2L	0.774175	0.284562
SPCS2	0.914493	0.346012
SPTBN1	4.04545	4.74978
SQSTM1	0.444644	0.120319
SRI	1.17996	0.525808
SRM	0.391647	0.500086
SRP14	1.71101	0.639815
SRP54	1.04746	0.378826
SRP68	0.365602	0.105849
SRP9	3.41004	1.8823
SRPK1	0.275124	0.082315
SRPRB	1.24458	0.563529
SRSF3	-0.54769	0.398868
SSB	2.59161	0.73762
SSBP1	3.41608	1.01172
SSR1	2.93206	2.83799
SSR4	3.0488	0.933651
SSRP1	2.27458	3.00647
ST13	2.26503	1.334
STAT3	0.659686	0.210503
STAU1	0.423161	0.18922
STIP1	3.69239	1.78078
STK26	1.0632	0.822177
STMN1	3.35413	0.855872
STMN2	0.551181	0.344138
STOML2	4.28839	2.60831
STRAP	3.14104	2.82956
STT3A	2.19658	2.27899
STXBP2	1.02039	1.86014
SUB1	4.21255	2.68216
SUCLG1	0.002839	0.000982
SUMF2	0.010678	0.002088
SUPT16H	-0.90499	0.189352
SYNCRIP	2.2429	0.811146
TAF15	0.673715	0.207042
TAGLN2	3.65352	1.00385
TALDO1	3.5301	1.21985
TAP2	1.5736	0.974451
TAPBP	1.76915	1.09357
TARDBP	0.993824	0.526667
TARS	3.27103	2.07823
TBCA	2.28304	0.949434
TBCE	-0.34356	0.33028
TCERG1	1.39483	0.875356
TCP1	2.90016	1.67179
TES	1.27007	0.699763
TFAM	1.6449	0.675986
TFG	0.454023	0.205388
TFRC	3.42662	1.85262
TGM2	2.36858	1.83801
THBS1	1.59424	1.10039
TIMM13	1.53545	0.539788
TIMM44	2.22448	1.1626
TIMM8B	0.461796	0.216775
TIMM9	2.15592	1.14476
TKT	3.6665	1.70849
TLN1	2.34366	1.62347
TMBIM1	2.3532	0.621319
TMED10	3.6111	1.68029
TMED4	1.42048	0.426923
TMED5	0.39539	0.28677
TMED7	2.08507	1.45989
TMED9	2.08899	0.479597
TMEM43	2.16937	0.514953
TMOD3	4.36005	3.24426
TMPO	2.03957	0.896106
TMSB4X	2.82188	1.89572
TMX1	2.62647	0.825974
TNPO1	0.773809	0.59857
TOMM40	0.657536	0.236563
TOMM70	1.8287	0.626769
TOP1	2.07757	0.586425
TOP2A	2.21634	1.35998
TOR1AIP1	2.4283	1.08703
TOR1AIP2	0.140898	0.052856
TPD52L2	0.047808	0.014939
TPI1	3.5153	2.17517
TPM3	3.56598	1.59737
TPM4	2.97394	1.12531
TPT1	1.83665	0.916621
TRAM1	0.060139	0.019538
TRAP1	2.54846	0.973145
TRIM21	-5.41703	3.42037
TRIM28	3.16894	0.611386
TRIP10	-0.30213	0.079538
TRMT112	1.61278	0.933483
TTLL12	0.497895	0.325471
TTR	0.864049	0.422824
TUBA1B	1.00664	2.27544
TUBB	3.77439	0.917923
TUBB2A	1.73406	0.557261
TUBB4B	1.53141	1.72333
TUFM	0.469886	0.131465
TWF1	0.91497	0.264852
TWF2	1.00595	0.266823
TXLNA	1.68211	0.679124
TXN	3.57187	1.19634
TXNDC12	3.66133	2.80985
TXNDC5	5.11342	2.40297
TXNDC9	0.357655	0.159432
TXNL1	0.508412	0.146281
TXNRD1	-0.96115	0.764646
U2AF2	3.21648	1.0834
UBA1	3.24849	1.59417
UBA6	0.653992	0.527502
UBAP2L	-0.78584	0.284551
UBE2C	1.17591	0.51968
UBE2N	3.73781	1.29983
UBE2V1	3.37094	1.28112
UBQLN1	2.29879	0.807253
UCHL3	2.47411	1.02867
UGDH	0.869139	0.256265
UGP2	2.21813	2.21977
UPF1	2.11194	0.899867
UPP1	1.31553	0.606492
UQCR10	3.11077	1.56965
UQCRB	2.06428	1.30703
UQCRC1	3.38238	2.02402
UQCRC2	0.725903	0.327166
UQCRQ	1.67232	0.478555
USO1	2.08759	1.10658
USP14	1.74814	1.00838
VAMP3	2.71758	1.00643
VAMP8	0.777997	0.700483
VAPA	3.45573	1.35019
VAT1	4.499	2.06807
VCL	5.42955	3.0654
VCP	1.26713	1.82951
VDAC1	1.77618	0.837445
VDAC2	3.20603	0.808836
VIM	2.57641	1.08945
VPS26A	0.931639	0.354941
VPS29	0.856965	0.492233
WARS	1.44687	0.589407
WBP2	-0.046	0.030643
WDR1	4.34121	1.27125
XPO1	0.927994	0.423631
XPO5	0.936535	0.420969
XRCC5	3.80932	3.15317
XRCC6	3.44947	2.02852
YAP1	1.81431	1.00874
YBX1	3.11485	2.85998
YKT6	1.44984	0.958875
YWHAB	2.89165	1.90834
YWHAE	3.08539	1.88846
YWHAG	3.16271	2.24076
YWHAQ	3.72817	3.09095
YWHAZ	2.17313	1.80605
ZMPSTE24	1.44098	0.917489
ZYX	2.0185	1.23553

## Sheet: Fig4G
	fc	logp above	logpbelow	fcabove	fcbelow	SELECTED1
	-2.484e-09				0
	0.288026				0.217897
	0.345662				0.76884
	0.666429				0.572497
AAAS	-1.08715	1.26635
AACS	0.704347				0.620786
AAGAB	-0.644268				0.689547
AAK1	0.973703			1.03912
AAMDC	1.26567	1.71508
AAMP	-0.296858				0.200351
AAR2	0.364417				0.256843
AARS1	0.82713				0.793616
AARS2	0.799125				0.751821
AARSD1	0.783464				0.729086
AASDHPPT	-0.159668				0.0987118
AASS	0.272863				0.181349
AATF	-0.690129			1.39649
ABCB10	-0.127469				0.0772001
ABCB6	-0.536232				0.422503
ABCB7	-0.965156			1.02344
ABCC1	-0.434055				0.319979
ABCC4	0.796066				0.747345
ABCD1	-0.75784				0.745541
ABCD3	-0.0141386				0.00796339
ABCE1	0.825101				0.790538
ABCF1	0.139851				0.0853722
ABCF2	-0.352365				0.246432
ABCF3	0.13313				0.0809213
ABHD10	-0.743413				0.672936
ABHD11	-0.52259				0.40809
ABHD12	0.351035				0.245293
ABHD14B	0.114266				0.0686226
ABHD16A	0.569323				0.458448
ABHD3	0				0
ABHD4	-0.375552				0.266595
ABHD5	0.3476				0.29538
ABHD6	-0.441744				0.327273
ABI1	1.41359	2.21359
ABI2	0.435397				0.321247
ABL1	0.462343				0.34714
ABL2	0.218685				0.140393
ABLIM3	0.0580094				0.0396595
ABR	0.630327				0.528539
ABRACL	-0.102673				0.105977
ABRAXAS1	0				0
ABRAXAS2	0.867683				0.85686
ACAA1	0.0125196				0.00704421
ACAA2	0.429433				0.315626
ACACA	0.458016				0.342926
ACAD10	0.183499				0.206354
ACAD8	-0.1168				0.0702577
ACAD9	0.251581				0.164944
ACADM	-0.0535694				0.0309452
ACADS	-0.121122				0.0814325
ACADSB	0.726808				0.650463
ACADVL	-0.50811				0.393043
ACAP2	-0.912058				0.93001
ACAT1	1.30172					1.8236
ACAT2	0.085454				0.0503821
ACBD3	0.124137				0.0750222
ACBD5	0.698545				0.613252
ACBD6	-0.387157				0.369883
ACIN1	-0.171488				0.106823
ACLY	-0.938917				0.976431
ACO1	1.39738	2.15131
ACO2	1.63774					3.40888
ACOT13	-0.21435				0.13723
ACOT1;ACOT2	1.24513					1.65636
ACOT7	-0.245768				0.160535
ACOT8	1.23155	1.61869
ACOT9	0.115551				0.0694508
ACOX1	-0.471343				0.378979
ACOX1	0.353061				0.24703
ACOX3	0.0355395				0.020294
ACP1	-1.00067	1.08985
ACP2	0.216429				0.138745
ACSF2	0.795831				0.747001
ACSF3	-0.329551				0.227126
ACSL1	0.389786				0.279247
ACSL3	-0.720641				0.642233
ACSL4	0.148355				0.0910569
ACSL5	0.324662				0.223056
ACSS1	-0.689133				0.601142
ACSS2	0.581138				0.471627
ACSS3	1.33639					2.16738
ACTA1	-0.391563				0.681684
ACTB	-0.466214				0.350927
ACTBL2	-0.643639				0.544525
ACTG1	-0.641322				0.541724
ACTL6A	0.639435				0.539448
ACTN1	-0.231817				0.150078
ACTN2	0.102101				0.0677279
ACTN4	-0.304724				0.206699
ACTR10	-0.955672			1.00625
ACTR1A	-0.0880768				0.0520157
ACTR1B	0.188631				0.118796
ACTR2	0.406092				0.294004
ACTR3	0.112805				0.0676816
ACTR5	0.16626				0.279362
ACTR8	-0.52033				0.504778
ACY1	-0.443622				0.329064
ACYP1	1.18122	1.48641
ACYP2	0.608481				0.502849
ADA	0				0
ADAM10	0.573781				0.463399
ADAM15	-0.522624				0.408125
ADAM17	0.772067				0.712822
ADAM8	0.207875				0.132534
ADAM9	0.498069				0.407869
ADAR	-1.24865	1.66628
ADAR	0				0
ADAT2	-0.781462			1.05008
ADD1	0.198393				0.125725
ADD3	1.52753	2.72635
ADGRE5	0.482443				0.366995
ADGRF5	-0.232442				0.15904
ADH5	-0.426683				0.313048
ADI1	-1.19187	1.51348
ADISSP	-0.0778428				0.0456717
ADK	-0.0323619				0.0184419
ADNP	-0.123451				0.0745753
ADO	-0.417027				0.323127
ADPGK	0.348709				0.243304
ADPRS	0.491287				0.375882
ADRM1	-0.70291				0.618914
ADSL	-0.150833				0.0927247
ADSS2	0.42131				0.308034
AFAP1	-0.591938				0.483838
AFAP1L2	-0.446485				0.331802
AFDN	0.597517				0.490208
AFDN	0.976762			1.04478
AFF1	0.542123			1.16349
AFF4	0.477359				0.361928
AFG2A	-0.0195008				0.0110215
AFG2B	0.154087				0.0949221
AFG3L2	0.519398				0.40475
AGAP3	-0.24857				0.162657
AGFG1	1.20017	1.53492
AGGF1	0.475141				0.383028
AGK	-0.615609				0.511158
AGL	-0.573928				0.463562
AGMAT	0.116407				0.0973153
AGO1	0				0
AGO2	0.233905				0.151632
AGPAT1	-0.0899813				0.0532053
AGPAT2	-0.0034044				0.00190431
AGPAT5	0.211711				0.135311
AGPS	-0.147119				0.0902268
AGR2	-0.0075936				0.00425906
AGTPBP1	-1.08104					1.25312
AGTRAP	1.24458	1.65482
AHCTF1	-0.251955				0.165229
AHCY	0.73696				0.664147
AHCYL1	-0.0055101				0.00308636
AHCYL2	0.557077				0.444981
AHNAK	0.892533				0.897296
AHNAK2	1.24535	1.65699
AHR	0.941304				0.980639
AHSA1	0.291079				0.195725
AIDA	0.788729				0.73668
AIFM1	0.814729				0.774924
AIFM2	0.0916132				0.0542267
AIMP1	0.828705				0.796012
AIMP2	-1.58972	3.08114
AIMP2	0				0
AIP	-1.07732	1.24512
AJUBA	1.11952	1.33845
AK1	0.125422				0.0758614
AK2	-0.0368044				0.0210334
AK3	0.568637				0.457688
AK4	-0.772518				0.71346
AK6	-0.852102				0.981928
AKAP1	1.13729					1.37959
AKAP10	0.420334				0.307127
AKAP13	0.323073				0.221738
AKAP17A	7.4506e-09				0
AKAP8	0.0128634				0.00723926
AKAP8L	0.321245				0.220225
AKAP9	0.485035				0.36959
AKR1A1	0.761272				0.697628
AKR1B1	-0.248225				0.162395
AKR1C3	-0.443873				0.329304
AKR1E2	0.621147				0.814933
AKR7A2	0.124208				0.0750684
AKT1	0.277254				0.184786
AKT1S1	0.290906				0.207007
AKT2	-0.0733825				0.042932
AKTIP	0.146749				0.0948038
ALAD	0.262659				0.173432
ALAS1	1.33888					1.94347
ALB	-0.282867				0.189206
ALCAM	-0.944397				0.986111
ALDH16A1	0.491815				0.376415
ALDH18A1	-0.662841				0.568043
ALDH1B1	0.671631				0.578991
ALDH1L1	0				0
ALDH1L2	0				0
ALDH2	0.84766				0.825219
ALDH3A2	0.554595				0.442276
ALDH4A1	-0.0147928				0.00833538
ALDH5A1	0.37223				0.279796
ALDH6A1	0.887864				0.889598
ALDH7A1	-0.633994				0.532916
ALDH9A1	0.236782				0.15378
ALDOA	-0.129745				0.0786929
ALDOC	-1.31936	1.87944
ALG1	-0.691949				0.604752
ALG10;ALG10B	-0.034562				0.0197235
ALG11	-0.0239157				0.0135551
ALG2	-0.200454				0.127199
ALG3	-0.141012				0.0861451
ALG5	-0.672148				0.579638
ALG6	-0.558101				0.446099
ALG8	0.192281				0.121377
ALG9	0.977922			1.04693
ALKBH1	-0.142816				0.112059
ALKBH3	0.964151			1.11019
ALKBH5	-0.132914				0.0807786
ALYREF	-0.667645				0.574012
AMACR	-0.330181				0.374318
AMBRA1	-0.554921				0.78748
AMFR	0.802136				0.756244
AMOTL1	-0.246384				0.170163
AMOTL2	0.780146				0.724328
AMPD2	0.482131				0.366683
AMZ2	0.149257				0.0916638
ANAPC1	1.28228	1.7642
ANAPC10	1.18112	1.48616
ANAPC2	0.913426				0.932335
ANAPC4	-0.597849				0.490588
ANAPC5	0.255494				0.16793
ANAPC7	0.133195				0.0809642
ANGEL1	0				0
ANK1	0.648592				0.550539
ANK3	0.398072				0.698996
ANKFY1	-0.13488				0.0820768
ANKH	-0.795946				0.74717
ANKHD1	0.868137				0.857588
ANKLE2	-0.520172				0.405559
ANKMY2	-1.0846	1.26081
ANKRD13A	-0.838613				0.811189
ANKRD17	0.5458				0.432751
ANKRD27	0.580004				0.470354
ANKRD28	-0.823938				0.788777
ANKRD44	0				0
ANKRD52	-0.414117				0.301371
ANKRD54	0.086683				0.065024
ANKS1A	0.371086				0.262668
ANKZF1	-0.53564				0.421873
ANLN	-1.68443	3.79093
ANO10	0.47541				0.359994
ANO6	-0.387001				0.276755
ANP32A	0.551345				0.438745
ANP32B	0.0706752				0.0412765
ANP32E	0.0590856				0.0342526
ANTXR1	0.626248				0.731359
ANTXR2	-0.12223				0.0737799
ANXA1	1.26454	1.71179
ANXA11	0.118398				0.071292
ANXA2	-0.0267828				0.015208
ANXA3	-0.876741				0.871447
ANXA4	0.665471				0.571306
ANXA4	0.868574				0.858288
ANXA5	-0.330997				0.228334
ANXA6	0.559147				0.447243
ANXA7	0.622825				0.519641
ANXA8	0.367239				0.293918
ANXA8L1	0.387969				0.27762
AP1B1	-0.0839819				0.0494676
AP1B1	1.08306	1.25746
AP1G1	-0.601483				0.494761
AP1G2	0.0243134				0.013784
AP1M1	0.855268				0.837145
AP1S1	0.450409				0.335571
AP1S2	0.682945				0.593257
AP2A1	-0.465294				0.350025
AP2A2	0.129206				0.0783392
AP2B1	0.587791				0.47913
AP2M1	-0.41799				0.304952
AP2S1	-0.514767				0.399928
AP3B1	-0.604762				0.498542
AP3D1	-0.116616				0.0701391
AP3M1	-0.526795				0.412508
AP3M2	-0.551823				0.439263
AP3S1	-0.0835824				0.0492196
AP4S1	0.684153				0.594792
AP5B1	0.175191				0.115356
AP5S1	-0.348747				0.275463
AP5Z1	0.731559				0.656845
APAF1	-1.10441	1.30434
APBA2	-0.345718				0.319342
APBB1IP	0.983175			1.05672
APBB2	-0.0494093				0.0299017
APEH	-0.71509				0.634878
APEX1	1.17857					1.47975
APH1A	0.888002				0.889825
API5	-0.173356				0.108115
API5	0				0
APIP	0.346408				0.241341
APLP2	0.0054786				0.00306865
APMAP	0.542037				0.428707
APOB	0.0142046				0.00800092
APOBEC3B	0.652593				0.555424
APOBEC3C	-1.34637	1.96873
APOBEC3G	0				0
APOE	-0.264174				0.18464
APOL2	0.0788236				0.0462762
APOO	0.525331				0.410967
APOOL	0.201834				0.128187
APP	0.729831				0.65452
APPBP2	-0.43379				0.478636
APPL1	0.0608665				0.0353253
APPL2	0.98281			1.05604
APRT	0.552869				0.440398
AQR	-0.0578444				0.0335064
ARAF	0.35504				0.24873
ARAP1	0.58959				0.481169
ARB2A	-0.455905				0.584749
ARCN1	0.282385				0.188825
ARF1;ARF3	0.344903				0.240061
ARF4	0.470918				0.355553
ARF5	0.10224				0.0609299
ARF6	0.826625				0.792849
ARFGAP1	-0.21817				0.140017
ARFGAP2	0.260705				0.171927
ARFGAP3	-0.979703			1.05024
ARFGEF1	1.01675	1.12102
ARFGEF2	0.682327				0.592473
ARFIP1	-0.0866353				0.0511172
ARFIP1	0.11314				0.0678971
ARFIP2	0.631098				0.529457
ARFRP1	-1.31565	1.86754
ARGLU1	-0.0395334				0.0266554
ARHGAP1	0.664063				0.569558
ARHGAP10	0.978297			1.04763
ARHGAP11A	0.235702				0.726605
ARHGAP12	0.36887				0.260727
ARHGAP15	0				0
ARHGAP17	0.695855				0.609776
ARHGAP18	0.59375				0.485902
ARHGAP27	0.829943				0.797897
ARHGAP29	0.600937				0.494133
ARHGAP30	0.235702				0.726605
ARHGAP35	-0.278265				0.18558
ARHGAP4	0				0
ARHGAP45	1.05787	1.20407
ARHGAP5	0.490057				0.37464
ARHGAP6	0				0
ARHGDIA	-0.340501				0.236328
ARHGDIB	0.574908				0.464655
ARHGEF1	0.00169925				0.00094947
ARHGEF10	0.159643				0.0986951
ARHGEF12	0.117794				0.0709007
ARHGEF18	0.594053				0.486248
ARHGEF2	0.103545				0.0617591
ARHGEF28	-0.914025				0.933354
ARHGEF7	-0.891142				0.894998
ARID1A	-0.711988				0.63079
ARID1B	-0.266253				0.198342
ARID2	0				0
ARID3A	0				0
ARIH1	0.297562				0.200916
ARIH2	0.58445				0.475355
ARK2N	0.549804				0.437075
ARL1	0.889376				0.892087
ARL14EP	0				0
ARL2	-0.0525497				0.0303364
ARL3	-0.121647				0.0734004
ARL4C	0.44118				0.326735
ARL6	-0.304331				0.271855
ARL6IP1	0.0250109				0.0141858
ARL6IP4	0.795189				0.746065
ARL6IP5	-0.323744				0.222294
ARL8A	0.545284				0.432197
ARL8B	0.816044				0.776893
ARMC1	-0.130306				0.0790615
ARMC10	0.770423				0.710494
ARMC6	-0.316664				0.216448
ARMC8	0.96469			1.02259
ARMCX2	0.365051				0.291711
ARMCX3	-0.389153				0.27868
ARMH3	-1.12683	1.35523
ARMT1	-0.65049				0.552854
ARNT	0.0314744				0.0188194
ARPC1A	0.806751				0.763054
ARPC1B	-1.13862	1.38272
ARPC2	-0.542399				0.429096
ARPC3	-0.2864				0.192003
ARPC4	0.113088				0.0678639
ARPC5	0.667803				0.574209
ARPC5L	-0.864376				0.851577
ARPIN	0.236041				0.153226
ARPP19	-0.449616				0.334808
ARRB1	1.08249	1.25625
ARRB2	-0.0261747				0.0155949
ARSB	0.354842				0.24856
ASAH1	-0.725225				0.648343
ASAP1	-0.197033				0.124755
ASAP2	-0.435476				0.321322
ASAP3	-1.39958	2.15961
ASB3	-0.145898				0.0894084
ASCC1	0.0957509				0.0568262
ASCC2	0.333122				0.230114
ASCC3	0.16007				0.0989857
ASDURF	-0.801956				0.755979
ASF1A	-0.265211				0.325425
ASF1B	0.768366				0.911361
ASH2L	0.306351				0.208019
ASL	0.182093				0.1142
ASMTL	0.0817544				0.0480869
ASNS	0.878106				0.873661
ASPH	0.911905				0.929751
ASPSCR1	0.204558				0.130144
ASRGL1	0				0
ASS1	0.187004				0.117648
ASXL2	0.228574				0.155988
ATAD1	0.433811				0.319748
ATAD3A	0.379264				0.269873
ATAD3B	-1.25008					1.67032
ATE1	0.309023				0.210193
ATF2	-0.597185				0.615475
ATF6B	0.172811				0.120505
ATF7	0.0364572				0.0284387
ATF7IP	0.286198				0.191843
ATG101	-0.703027				0.720155
ATG13	-0.128843				0.087098
ATG16L1	0.136432				0.0831035
ATG2A	0.563175				0.451663
ATG3	0.598605				0.491454
ATG4B	-0.267302				0.177022
ATG5	0.0792759				0.0465552
ATG7	-0.0069376				0.00388953
ATG9A	0.931032				0.962629
ATIC	0.195772				0.123857
ATL1	1.23789	1.81304
ATL2	0.0249944				0.0141762
ATL3	-0.320821				0.219875
ATM	-0.0338559				0.0202759
ATN1	0.572946				0.494103
ATOX1	-1.03059	1.14843
ATP11B	0.412505				0.34101
ATP11C	0.204169				0.129864
ATP13A1	-1.05842	1.20522
ATP13A3	-0.859104				0.843203
ATP1A1	0.370708				0.262337
ATP1B1	0.766444				0.704882
ATP1B3	1.26833	1.72284
ATP2A2	-0.0096349				0.00541107
ATP2A3	-7.451e-09				0
ATP2B1	0.109835				0.0657745
ATP2B4	1.1629	1.44096
ATP2C1	0.590567				0.482279
ATP5F1A	0.466438				0.351147
ATP5F1B	-0.0367808				0.0210196
ATP5F1C	-0.0598469				0.0347109
ATP5F1D	-0.0686941				0.0421146
ATP5F1E;ATP5F1EP2	-0.987264			1.15817
ATP5IF1	-0.800018				0.884003
ATP5ME	0.313541				0.213884
ATP5MF	-1.12317					1.34681
ATP5MF	-0.218516				0.19956
ATP5MG	0.0546689				0.0316026
ATP5MJ	0.578809				0.469014
ATP5MK	0.680143				0.589705
ATP5PB	-0.28126				0.187937
ATP5PD	-0.970634			1.03347
ATP5PF	0.468282				0.608126
ATP5PO	-0.217394				0.139449
ATP6AP1	-0.585622				0.476677
ATP6AP2	0.075637				0.0443149
ATP6V0A1	0.32719				0.225157
ATP6V0A2	-0.943374				0.984299
ATP6V0C	-0.56037				0.448583
ATP6V0D1	-0.450046				0.335221
ATP6V1A	-0.20119				0.127726
ATP6V1B2	-0.0199045				0.0112526
ATP6V1C1	0.459702				0.344565
ATP6V1D	0.172366				0.10743
ATP6V1E1	-0.003602				0.00201513
ATP6V1G1	-0.32564				0.223868
ATP6V1H	0.567482				0.45641
ATP8B2	0				0
ATPAF1	0.455777				0.388697
ATPAF2	0.457475				0.342401
ATR	0.460308				0.345156
ATRIP	-0.0661741				0.0405011
ATRX	0.803202				0.757813
ATXN10	-0.11772				0.0708532
ATXN2	0.36583				0.258074
ATXN2L	1.6728	3.68861
AUH	0.541074				0.456412
AUP1	-0.270014				0.17913
AURKA	0.452589				0.337672
AURKB	-0.135799				0.0826841
AVEN	0				0
AVL9	-0.358227				0.251478
AXL	0.16444				0.101972
B2M	-0.580695				0.47113
B3GALT6	-0.061665				0.0397515
B3GAT3	0.465561				0.350287
B4GALNT1	0				0
B4GALT1	-1.30029	1.81918
B4GALT3	0				0
B4GAT1	-0.0507875				0.0307642
BABAM1	0.724428				0.647279
BABAM2	-0.515465				0.400654
BAD	0.590984				0.482753
BAG1	-0.726744				0.650377
BAG2	0.326853				0.224877
BAG3	0.861363				0.846785
BAG5	0.779359				0.723201
BAG6	0.0206258				0.0116657
BAIAP2	-0.402674				0.290887
BAIAP2L1	0.220039				0.141385
BAK1	0.672118				0.579601
BANF1	-0.03928				0.0224838
BAP1	0.0772848				0.0536076
BAP18	0.168028				0.104437
BASP1	0.704317				0.620747
BAX	0.610365				0.505038
BAZ1A	-0.454023				0.386711
BAZ1B	-0.394835				0.379591
BBX	0.792147				0.799221
BCAM	0.196221				0.139111
BCAP29	-0.488206				0.372776
BCAP31	-0.531492				0.417469
BCAR1	0.877316				0.872379
BCAR3	-0.0145603				0.00820316
BCAS2	-1.13904	1.69652
BCAS3	0.231706				0.214041
BCAT2	0.225093				0.1451
BCCIP	0.332734				0.229788
BCHE	0				0
BCKDHA	0.303677				0.205851
BCKDHB	0.44941				0.355974
BCKDK	0.332472				0.229569
BCL10	0.0861863				0.0508377
BCL2	-0.37839				0.525162
BCL2L1	0.737338				0.66466
BCL2L11	-0.235702				0.726605
BCL2L13	-0.712247				0.631131
BCL2L2;PABPN1	-0.394123				0.283144
BCL3	0.512179				0.397246
BCL7A	0				0
BCL7B	-1.49e-08				1.59e-08
BCL7C	-0.206599				0.131614
BCL9L	0.817774				0.779486
BCLAF1	-0.112668				0.0675938
BCLAF1	0				0
BCR	-0.268733				0.178133
BCS1L	0.913145				0.931858
BDH1	-0.788489				0.736333
BDH2	0.389926				0.279373
BECN1	0.253427				0.166351
BET1	0.291045				0.195698
BET1L	0.448509				0.355042
BHLHA15	0				0
BICD2	0.00825735				0.00463333
BID	-0.142564				0.103847
BIN1	1.05781	1.20393
BIN3	-0.0782565				0.0459265
BIRC2	0.132301				0.0803746
BIRC6	0.545515				0.432445
BLM	0.21167				0.293296
BLMH	-0.227512				0.146886
BLOC1S1	-0.467224				0.351918
BLOC1S3	0.0471482				0.0271241
BLOC1S4	-4.967e-09				0
BLOC1S5	-0.182495				0.128131
BLOC1S6	0				0
BLTP2	0.296023				0.199681
BLTP3A	1.26232	1.70535
BLTP3B	0.680853				0.685724
BLVRA	-0.941361				0.98074
BLVRB	0.860642				0.845641
BMI1	-0.119194				0.0800271
BMP2K	0.391936				0.281176
BMS1	1.21616	1.57704
BNIP1	0.653407				0.556421
BNIP2	-0.355412				0.249051
BNIP3	-0.0549812				0.0333985
BOD1L1	0.67251				0.580093
BOLA2	-0.30513				0.207028
BOLA3	-0.161224				0.0997726
BOP1	-0.169812				0.105666
BORCS6	-0.481771				0.634207
BPHL	0.441061				0.326622
BPNT1	-0.609743				0.504315
BPNT2	1.46117	2.41032
BPTF	-0.0747645				0.0486448
BRAF	0.206848				0.14775
BRAT1	-1.05195	1.19181
BRCC3	-1.32939	1.91205
BRD2	0.307782				0.209183
BRD3	0.808933				0.766289
BRD4	-0.372463				0.263877
BRD7	-0.481999				0.497913
BRD8	0.741391				0.670174
BRD9	-0.267401				0.177099
BRF1	0.565418				0.974186
BRI3BP	0.699381				0.614335
BRIX1	-0.725166				0.648265
BRMS1	0				0
BROX	0.402533				0.290759
BSCL2	0.125327				0.0757993
BSG	-0.432245				0.318272
BSG	0.245505				0.209162
BST2	-0.255029				0.167574
BTAF1	0.640677				0.540946
BTBD2	0.415545				0.30269
BTF3	-0.730989				0.656077
BTF3	-0.18286				0.121026
BTF3L4	-0.35987				0.252898
BTN2A1	0.15356				0.0996579
BUB1	-0.13651				0.0831547
BUB1B	1.27058	1.72946
BUB3	0.13788				0.084063
BUD23	0.560159				0.448352
BUD31	-0.0946973				0.056163
BYSL	-0.0939342				0.0556832
BZW1	-0.0069866				0.00391712
BZW2	0.67288				0.580556
C11orf54	-0.147059				0.0901866
C11orf68	0.742438				0.671604
C11orf96	0				0
C11orf98	0.828756				0.796088
C15orf39	0				0
C15orf40	1.23382	1.62492
C17orf75	-0.690508				0.646989
C18orf32	-0.0633438				0.0434803
C19orf12	0.390011				0.279448
C19orf53	-0.182739				0.205334
C1GALT1	0.680051				0.58959
C1GALT1C1	1.11306	1.32378
C1orf122	1.16074	1.58032
C1orf174	0.16406				0.130937
C1orf52	0.175319				0.11545
C1QBP	-0.0237864				0.0134807
C2CD2	1.28702	1.77848
C2CD5	0.95106				0.997978
C2orf49	-1.10963	1.82188
C2orf69	0.399981				0.28844
C4A	0.39629				0.561044
C4B	0				0
C5orf22	-0.297397				0.326669
C6orf120	0.203189				0.12916
C6orf47	0.0844315				0.0497467
C6orf89	0				0
C7orf50	0.217252				0.139346
C8orf33	1.34987	1.98064
C8orf82	-0.871644				0.863218
C9orf78	0.539359				0.42584
CA8	0				0
CAB39	-0.294514				0.198471
CACNA2D1	-0.235702				0.726605
CACTIN	0.190306				0.134355
CACYBP	-0.512444				0.397519
CAD	0.946032				0.989014
CADM1	0				0
CADPS2	-0.230413				0.272385
CALB2	1.15655	1.4255
CALCOCO1	0.00324332				0.00269335
CALD1	0.389738				0.279204
CALM1;CALM2;CALM3	-1.21303	1.56869
CALR	0.00612985				0.00343486
CALU	0.687825				0.599471
CAMK2D	0.0461153				0.0265123
CAMK2G	0.127054				0.0769287
CAMKK2	0.163062				0.112927
CAMSAP1	0.91812				0.940342
CAMSAP2	-0.335345				0.23198
CAMSAP3	0.764563				0.821475
CAND1	0.0613204				0.035599
CANT1	1.03332	1.25897
CANX	0.750306				0.682401
CAP1	-0.355749				0.249341
CAP2	0.640377				0.540584
CAPG	0.567679				0.456628
CAPN1	0.202506				0.128669
CAPN2	0.310898				0.211723
CAPN7	1.19334	1.51726
CAPNS1	-0.601986				0.495341
CAPRIN1	0.524009				0.409578
CAPZA1	1.18844	1.50472
CAPZA2	0.323615				0.222188
CAPZB	-0.559698				0.447846
CARD19	-0.0785458				0.0461049
CARHSP1	0.271347				0.19057
CARM1	1.10104	1.29685
CARMIL1	0.578093				0.468213
CARMIL2	0				0
CARNMT1	1.4919	2.54989
CARS1	0.530911				0.416853
CARS2	-0.361124				0.253984
CASC3	0.233134				0.276404
CASK	0.388601				0.278185
CASKIN2	0.147623				0.107941
CASP1	-0.112612				0.138166
CASP10	0.767413				0.760273
CASP2	-0.588257				0.479658
CASP3	0.564383				0.452992
CASP4	-0.146674				0.089929
CASP6	0.34637				0.241309
CASP7	-0.988644			1.06699
CASP8	0.0809554				0.0475926
CAST	-0.435649				0.321485
CASTOR2	-0.363526				0.256069
CAT	0.00220983				0.00123517
CAV1	-0.240349				0.156453
CAV2	1.41496	2.21898
CAVIN1	0.554814				0.442513
CAVIN2	0.578307				0.468453
CAVIN3	0.777594				0.720681
CBFB	-0.118207				0.0711685
CBFB	0.735516				0.848541
CBL	0.682707				0.592955
CBLL1	-0.271785				0.335855
CBR1	-0.330697				0.228083
CBR3	-0.178494				0.111686
CBR4	-0.180097				0.112804
CBS	0				0
CBX3	0.929644				0.960214
CBX5	-0.158963				0.0982313
CBX6	0.159651				0.175047
CC2D1A	0.887201				0.888509
CC2D1B	1.17804	1.47842
CCAR1	-0.129892				0.0787895
CCAR2	0.0880887				0.0520231
CCDC106	-0.235702				0.726605
CCDC115	1.07029	1.68439
CCDC117	0				0
CCDC124	0.0855275				0.0504278
CCDC127	0.184029				0.31765
CCDC134	0.304336				0.206384
CCDC137	0.194707				0.123099
CCDC174	0.779433				0.847313
CCDC186	0.291739				0.257972
CCDC22	0.18485				0.116134
CCDC25	0.331909				0.229098
CCDC43	0.384133				0.274197
CCDC47	-1.20991	1.56044
CCDC50	-1.00608	1.10025
CCDC51	0.0360995				0.0206212
CCDC6	0.577396				0.467433
CCDC86	-1.18857	1.50505
CCDC88A	1.00627	1.10062
CCDC9	1.33141	2.14759
CCDC93	-0.900359				0.910307
CCDC9B	1.13365	1.37108
CCM2	-0.180042				0.118936
CCN1	0.519638				0.405002
CCNA2	1.40044	2.16289
CCNB1	0.184349				0.115782
CCNB2	-1.17791	1.47811
CCND2	0				0
CCNE2	-0.235702				0.726605
CCNH	-0.26124				0.172338
CCNK	-0.212368				0.135789
CCNL1	0.344765				0.351515
CCNL2	-0.904596				0.993848
CCNT1	0.403179				0.291347
CCNT2	0.346079				0.770297
CCPG1	-0.0346388				0.0269777
CCR1	0				0
CCS	0.435863				0.321688
CCT2	0.462959				0.347741
CCT3	0.478289				0.362853
CCT4	0.26492				0.175178
CCT5	0.124797				0.075453
CCT6A	1.47365	2.46572
CCT7	0.552968				0.440505
CCT8	-0.100104				0.0595752
CCZ1;CCZ1B	0.608198				0.502521
CD151	-0.13344				0.0811256
CD28	0				0
CD2AP	-0.364274				0.256719
CD2BP2	0.223086				0.143622
CD38	0				0
CD44	-0.867857				0.857138
CD46	0.762381				0.752505
CD46	0.804556				0.75981
CD47	0.449702				0.334891
CD48	0				0
CD59	0.389433				0.296153
CD63	-1.42185	2.24621
CD70	0				0
CD74	0.820786				0.784017
CD81	-0.790687				0.739516
CD82	0.0384906				0.0220208
CD8B2	0				0
CD9	-0.339551				0.235524
CDA	-1.30488	1.83348
CDC123	-0.519808				0.405179
CDC16	0.599285				0.492234
CDC20	-1.0281	1.14345
CDC23	-0.829153				0.796693
CDC25B	0.235702				0.726605
CDC25C	0.446325				0.352788
CDC27	-1.32818	1.90807
CDC37	0.323139				0.221792
CDC40	0				0
CDC42	-0.344625				0.239824
CDC42BPA	0.683349				0.59377
CDC42BPB	0.519188				0.404532
CDC42EP1	0.494461				0.379093
CDC42EP2	1.17682	1.62613
CDC42EP4	1.17733	1.47664
CDC42SE1	0				0
CDC42SE2	0.270356				0.179395
CDC45	0.208155				0.132737
CDC5L	0.701461				0.617031
CDC73	0.514468				0.399618
CDCA3	-0.456422				0.341379
CDCA5	0.20122				0.153159
CDCA7L	-0.378298				0.269019
CDCA8	0.261834				0.194441
CDCP1	-0.525682				0.411336
CDH11	0.112712				0.067622
CDH17	0				0
CDH2	0				0
CDIPT	-0.99772			1.0842
CDK1	0.672215				0.579723
CDK11B	-0.128924				0.0781542
CDK12	-0.508844				0.3938
CDK13	1.04541	1.17838
CDK14	-0.405732				0.495124
CDK16	-0.0529192				0.0321014
CDK17	0.590084				0.667883
CDK2	-1.61263	3.23059
CDK4	0.322532				0.22129
CDK5	0.331961				0.229141
CDK5RAP3	-0.589768				0.481372
CDK6	-0.837537				0.809532
CDK7	0.145758				0.089315
CDK8	0.0653325				0.0399634
CDK9	-0.164271				0.101857
CDKAL1	-0.0218855				0.0123882
CDKN1C	0				0
CDKN2AIP	-0.890478				0.893903
CDKN2C	0.235702				0.726605
CDS2	-0.125605				0.0759811
CDV3	0.291886				0.196369
CDYL	0.56835				0.488574
CEBPZ	-0.214828				0.137578
CELF1	-0.915568				0.935983
CELF2	0.259947				0.171344
CEMIP	-0.514503				0.399655
CEMIP2	-0.112785				0.0676688
CENPB	0.262474				0.22669
CENPE	-0.17701				0.110652
CENPF	-0.511148				0.396179
CENPH	0				0
CENPM	-0.768387				0.707619
CENPQ	0.52988				0.443525
CENPS	0.246778				0.230967
CENPT	0				0
CENPU	0.752378				0.800709
CEP131	0.738052				0.66563
CEP170	0.39578				0.284639
CEP170	0.947371			1.31887
CEP170B	0.297068				0.20052
CEP250	-0.140978				0.0861221
CEP350	0.289326				0.194328
CEP41	0.33856				0.234688
CEP43	-0.0906051				0.0740727
CEP44	-0.300252				0.203083
CEP55	0.229282				0.148197
CEP76	0.578155				0.468283
CEP85	0.726236				0.927174
CEP97	0.0263832				0.0149773
CEPT1	-0.241332				0.157192
CERS2	0.542447				0.429147
CERS6	0.193629				0.122333
CERT1	0.469065				0.353728
CETN2	0.2872				0.192638
CETN3	0.450512				0.33567
CFAP20	0.36012				0.253115
CFAP298	0.119982				0.0723188
CFAP418	0				0
CFDP1	0.895732				0.902599
CFL1	0.338579				0.234704
CFL2	-0.172938				0.107826
CGGBP1	0.610297				0.504959
CGN	0				0
CHAC2	0.228119				0.191655
CHAF1A	-0.0102013				0.00954533
CHAF1B	0.36443				0.256855
CHAMP1	0.121837				0.0735244
CHCHD1	0.0869664				0.0513235
CHCHD2	0.550122				0.437419
CHCHD3	1.17759					1.47729
CHCHD6	0.0408111				0.0233832
CHCHD7	0				0
CHD1L	0.185723				0.116747
CHD3	-0.447603				0.332875
CHD4	-1.07595	1.24219
CHD8	0.351384				0.245592
CHDH	0				0
CHEK1	0.856439				0.838991
CHEK2	-0.281206				0.563895
CHERP	-0.786758				0.733831
CHID1	0.52251				0.408006
CHKA	0.749268				0.680971
CHML	0.913686			1.01096
CHMP1A	-0.0192739				0.0108917
CHMP1B	0.465064				0.37233
CHMP2A	0.0794595				0.0466685
CHMP2B	0.534369				0.448671
CHMP3	0.1503				0.0923653
CHMP4A	1.18318	1.49136
CHMP4B	0.203315				0.12925
CHMP4C	0				0
CHMP5	-0.502521				0.387304
CHMP6	0.240551				0.156604
CHMP7	-0.688819				0.600741
CHN2	0				0
CHORDC1	-0.14347				0.0877843
CHP1	-0.450753				0.357365
CHPF	-0.0606108				0.0445254
CHPF2	0.40795				0.295703
CHPT1	-0.200745				0.127407
CHRAC1	-0.110657				0.0663016
CHSY1	-0.742819				0.784668
CHTF18	-0.208779				0.133188
CHTF8	0				0
CHTOP	0.608246				0.580006
CHUK	-0.304302				0.218499
CIAO1	-0.927148				0.955884
CIAO2A	0.249612				0.234195
CIAO2B	-0.0835854				0.0517589
CIAO3	0.189393				0.168653
CIAPIN1	-0.0998208				0.059396
CIC	0.00187612				0.00115921
CINP	-0.380471				0.270943
CIP2A	-0.885548				0.885796
CIRBP	1.0532	1.19439
CISD1	-1.53733					2.77803
CISD2	-0.555151				0.442881
CIT	0.851683				0.831511
CIZ1	0.412876				0.300227
CKAP2	-0.324247				0.222711
CKAP2L	0.344782				0.271564
CKAP4	0.69745				0.611836
CKAP5	0.211625				0.13525
CKB	0.642912				0.543645
CKLF	0.151723				0.0933248
CKS1B	-0.462832				0.347617
CKS2	-0.862751				0.84899
CLASP1	0.736105				0.662989
CLASP2	1.01174	1.11123
CLCC1	0.292276				0.196681
CLCN3	0.852653				0.833033
CLCN7	-0.426875				0.35655
CLDN3;CLDN4;CLDN6;CLDN9	-0.678485				0.587609
CLDND1	0.709459				0.627468
CLEC16A	-0.398539				0.384314
CLEC2B	0				0
CLGN	0.0379301				0.0216924
CLIC1	-0.516274				0.401495
CLIC2	-0.235702				0.726605
CLIC3	-1.0432	1.17388
CLIC4	0.737985				0.665539
CLIC6	-0.551799				0.439237
CLINT1	0.241551				0.157356
CLIP1	0.21689				0.139081
CLIP2	-0.266473				0.17638
CLN3	-1.238	1.81339
CLN5	0.351934				0.326727
CLN6	-1.52947	2.7365
CLNS1A	0.00930593				0.00522523
CLP1	-0.150936				0.0927944
CLPB	0.955904			1.00667
CLPP	0.138588				0.0845332
CLPTM1	0.547726				0.434829
CLPTM1L	0.0353626				0.0201908
CLPX	0.570288				0.459517
CLSPN	-0.0070865				0.0049866
CLTA	-0.614875				0.711008
CLTB	0.524546				0.721298
CLTC	0.356961				0.250385
CLU	0.0571077				0.0366951
CLUH	0.0445736				0.0256006
CMAS	-0.0894921				0.0528994
CMBL	0.14331				0.0876776
CMC1	0.458512				0.343408
CMC2	0.335739				0.734726
CMIP	0.0902457				0.0533706
CMPK1	0.0768502				0.0450606
CMSS1	0.586687				0.477881
CMTM6	-0.158661				0.116975
CMTM7	0.784894				0.85694
CMTR1	0.850902				0.830287
CNBP	-0.439721				0.370688
CNDP2	-0.33847				0.234612
CNEP1R1	-0.956726			1.3438
CNN2	-0.283895				0.190018
CNN3	-0.438966				0.32463
CNN3	-0.146737				0.100456
CNNM3	0.0013515				0.00075499
CNNM4	0.393827				0.282878
CNOT1	0.32746				0.225382
CNOT10	0.205624				0.130911
CNOT11	-0.0610415				0.0354308
CNOT2	-0.189217				0.11921
CNOT3	0.0723571				0.0423043
CNOT4	0.655662				0.559186
CNOT6L	-0.967907			1.11788
CNOT7	-0.922695				0.948194
CNOT9	-1.51031	2.63897
CNP	0.0304661				0.0173405
CNPY2	-0.833994				0.80409
CNPY3	0.828449				0.795621
CNTNAP1	-0.170116				0.188604
COA1	-0.0893088				0.072931
COA3	-0.146392				0.0897397
COA6	0.963973			1.02129
COASY	0.534346				0.420497
COBLL1	0.235702				0.726605
COG1	0.284367				0.190392
COG2	0.0876606				0.0517561
COG3	1.02691	1.14107
COG4	-0.361796				0.254566
COG5	0.0679738				0.0396301
COG6	0.726497				0.650046
COG7	-0.437839				0.32356
COG8	0.180162				0.11285
COIL	0.437111				0.32287
COL13A1	0.174384				0.108828
COL4A2	0.837811				0.809954
COL6A1	-0.160682				0.0994031
COLGALT1	0.00777067				0.00435889
COMMD1	0.569431				0.458568
COMMD10	1.14006	1.38611
COMMD2	-0.26638				0.2536
COMMD3	-0.230167				0.148853
COMMD4	0.409495				0.29712
COMMD5	-0.346288				0.241239
COMMD6	-0.0579646				0.0352814
COMMD7	0.915796				0.936372
COMMD8	0.110499				0.170725
COMT	0.372663				0.264052
COMTD1	0.363242				0.289891
COPA	-0.0803001				0.0471876
COPB1	-0.329387				0.226989
COPB2	0.624364				0.521459
COPE	-0.660827				0.56555
COPG1	-0.791892				0.741266
COPG2	-0.89362				0.899096
COPS2	0.417205				0.304224
COPS3	0.399116				0.287656
COPS4	-0.495311				0.379955
COPS5	0.0658511				0.0383404
COPS6	-0.905027				0.918132
COPS7A	1.33423	1.92799
COPS7B	0.612315				0.507309
COPS8	0.0105147				0.00590856
COPZ1	0.429076				0.315291
COQ5	-0.513017				0.424449
COQ6	0.138937				0.0847645
COQ8A	0.850056				0.828963
CORO1A	-0.441858				0.348196
CORO1B	-0.287264				0.192688
CORO1C	-1.10018	1.29493
CORO7	-0.283827				0.189965
CORO7	0.491348				0.375943
COTL1	0.125181				0.0757037
COX11	-1.30711	1.84049
COX14	-0.422957				0.309568
COX15	1.15491	1.42153
COX16	0.653383				0.556391
COX17	0.90259				0.91404
COX19	0.394588				0.283563
COX20	0.261024				0.172172
COX4I1	-0.203492				0.129377
COX5A	-0.131206				0.164686
COX5B	0.278199				0.209003
COX6C	-1.137					1.3789
COX7A2	0.132699				0.0806369
COX7A2L	0.877765				0.873106
COX7B	-0.494935				0.516821
CPA4	1.12525	1.35159
CPD	1.20227	1.54039
CPEB4	0.215785				0.251143
CPNE1	0.368768				0.260639
CPNE2	0.671068				0.620102
CPNE3	-1.30723	1.84085
CPOX	-0.446912				0.332211
CPPED1	0.852582				0.90005
CPQ	0.364506				0.836475
CPSF1	0.124082				0.0749863
CPSF2	0.0881059				0.0520338
CPSF3	0.537133				0.423463
CPSF4	-0.864795			1.76545
CPSF6	-0.175038				0.109282
CPSF7	0.676472				0.585072
CPT1A	-0.220486				0.141712
CPT2	0.0864583				0.051007
CPTP	0.345175				0.254764
CPVL	-0.0153204				0.0108524
CRADD	-0.512677				0.455641
CRAT	0.374072				0.265291
CRBN	-0.867483				0.85654
CREB1	-0.0998911				0.0594405
CREBBP	0.333408				0.244134
CRIM1	-0.526404				0.412096
CRIP2	-1.11891	1.33706
CRIPT	0.44535				0.351784
CRK	0.357952				0.25124
CRKL	-0.09796				0.0582194
CRLF3	-0.932155				0.964587
CRNKL1	0.344026				0.239316
CRTAP	-0.947754				0.992077
CRTC2	0.16694				0.103688
CRY2	0				0
CRYAB	0				0
CRYBB1	0				0
CRYBG1	0.720157				0.641589
CRYZ	0.207353				0.132157
CRYZL1	-0.443664				0.329104
CS	0.480992				0.365546
CSDE1	0.402844				0.291042
CSE1L	0.375149				0.266239
CSGALNACT2	-0.127722				0.077366
CSK	0.297391				0.200779
CSNK1A1	-0.160483				0.0992674
CSNK1D	0.893281				0.898533
CSNK1G3	-0.168623				0.284345
CSNK2A1	-0.20304				0.129052
CSNK2A2	-0.0147551				0.00831394
CSNK2B	-1.04348	1.17444
CSPP1	0				0
CSRP1	-0.0916539				0.0542523
CSRP2	-0.0077118				0.00432569
CST3	-0.681157				0.590989
CSTB	-0.130173				0.0789745
CSTF1	-1.17984	1.48295
CSTF2T	1.43231	2.28839
CSTF3	1.00332	1.09492
CT45A10;CT45A2;CT45A8;CT45A9	0				0
CTAG2	0				0
CTBP1	0.569664				0.458825
CTBP2	0.0317932				0.0181112
CTBS	0.614676				0.588956
CTCF	-0.050783				0.0577662
CTDNEP1	0.253188				0.186874
CTDP1	-0.237041				0.153973
CTH	0.915704				0.936215
CTHRC1	0				0
CTIF	-0.54942				0.43666
CTNNA1	-0.0008734				0.00048775
CTNNA2	0.353095				0.3013
CTNNAL1	0.882159				0.880256
CTNNB1	-0.660142				0.564704
CTNNBL1	-0.0275034				0.0156245
CTNND1	0.780935				0.725458
CTPS1	-0.978797			1.04856
CTPS2	-0.461338				0.346159
CTR9	0.316393				0.216225
CTSA	-0.0077637				0.00435497
CTSB	-1.02307	1.13346
CTSC	-1.19939	1.53288
CTSD	0.741708				0.670607
CTSL	-0.873754				0.866618
CTSS	0.598739				0.889942
CTSZ	-0.0216844				0.0122728
CTTN	0.716662				0.636956
CTTNBP2NL	0.119722				0.0721505
CTU1	1.09735	1.28868
CTU2	-0.292351				0.19674
CUEDC2	-0.49483				0.434105
CUL1	0.761659				0.698169
CUL2	-0.272165				0.180805
CUL3	-0.582476				0.473132
CUL4A	-0.117186				0.0705072
CUL4B	0.661503				0.566385
CUL5	0.759356				0.694952
CUSTOS	0.929117				0.959299
CUTA	-0.748815				0.680347
CUTC	-0.515131				0.497715
CUX1	-0.31361				0.213941
CWC15	-0.354735				0.248468
CWC22	0.331349				0.228629
CWC27	0.0136304				0.00767469
CWF19L1	-0.0993766				0.0591149
CWF19L2	0.454691				0.339703
CXADR	-0.389707				0.316947
CXCR4	-0.235702				0.726605
CXorf38	0.872707			1.02282
CXXC1	-0.918714				0.94136
CYB561A3	0.126549				0.0765978
CYB561D2	0.037235				0.0223503
CYB5B	0.353963				0.247805
CYB5R1	-0.657115				0.560973
CYB5R3	1.04147					1.17035
CYB5R4	-0.300083				0.202946
CYBC1	-0.0091141				0.0051169
CYBRD1	1.16509	1.44631
CYC1	-1.6453					3.4659
CYCS	0.320199				0.219361
CYFIP1	-0.075122				0.0439986
CYFIP2	0.117742				0.145369
CYLD	0.235702				0.726605
CYP1B1	0.489843				0.374424
CYP20A1	0.1314				0.0840191
CYP51A1	0.538954				0.425407
CYRIB	0.414846				0.302044
CYTH1	-0.480216				0.41684
CYTH2;CYTH3	0.338516				0.234651
CZIB	-0.547317				0.434387
DAAM1	0				0
DAB2	-0.0906252				0.053608
DAB2IP	0.0127158				0.0071555
DAD1	0.162177				0.100424
DAG1	0.0510063				0.0294162
DAGLB	-0.0710661				0.0415152
DAP	0				0
DAP3	0.613377				0.508548
DAPP1	0				0
DARS1	0.0432594				0.0248249
DARS2	0.30469				0.206672
DAXX	-0.000725				0.00040484
DAZAP1	-0.355918				0.249486
DBI	-0.0170934				0.00964597
DBN1	-0.0043669				0.0024442
DBNL	0				0
DBNL	0.878773				0.946422
DBNL	1.04188	1.17119
DBR1	-0.774138				0.71576
DBT	-0.0852554				0.0502587
DCAF1	0.104827				0.0625751
DCAF11	-0.349757				0.244199
DCAF13	-0.969355			1.03112
DCAF5	-0.608668				0.633078
DCAF6	0.354372				0.248156
DCAF7	-0.393824				0.282875
DCAF8	-0.313427				0.213791
DCAKD	1.2695	1.72627
DCBLD2	0.0588143				0.0340894
DCD	-0.818831				0.781075
DCK	0.101986				0.0607686
DCP1A	1.18652	1.49981
DCP2	0.0963859				0.145802
DCPS	-0.293618				0.197753
DCTD	-0.583578				0.474372
DCTN1	0.898006				0.906381
DCTN2	1.08988	1.27228
DCTN3	0.673772				0.581676
DCTN4	0.854369				0.835729
DCTN5	0.350925				0.245199
DCTN6	-0.474679				0.410386
DCTPP1	0				0
DCUN1D1	0.128024				0.0775636
DCUN1D5	-1.21288	1.5683
DCXR	0.150559				0.0925404
DDA1	0.153465				0.132475
DDAH1	0.425773				0.312196
DDAH2	-0.671672				0.579043
DDB1	-0.622305				0.519027
DDHD2	-0.252881				0.266181
DDI2	0.666471				0.57255
DDOST	0.0246445				0.0139747
DDRGK1	-0.379119				0.269745
DDT	-1.39526	2.14329
DDX1	0.473328				0.357933
DDX10	-0.73743				0.664785
DDX17	1.08893	1.27021
DDX18	0.277396				0.184898
DDX19A	-0.353519				0.247423
DDX19B	0.623558				0.726513
DDX20	0.155095				0.0956048
DDX21	-0.346553				0.241464
DDX23	-0.0944573				0.0560121
DDX24	0.148141				0.0909132
DDX27	-0.232954				0.150923
DDX28	0.530151				0.41605
DDX31	0.333144				0.230132
DDX39A	-0.494539				0.379172
DDX39B	-0.535326				0.421538
DDX3X	0.589517				0.481087
DDX41	-0.853919				0.835023
DDX42	0.143612				0.0878791
DDX43	0				0
DDX46	0.238437				0.155018
DDX47	0.566365				0.455177
DDX49	-0.149653				0.0919301
DDX5	-0.25281				0.165881
DDX50	-0.0336027				0.0201208
DDX51	-0.99677			1.08239
DDX52	-0.120207				0.0724647
DDX54	-1.06085	1.21028
DDX55	1.01055	1.1089
DDX56	-0.0855408				0.0504361
DDX59	-0.781385				0.782117
DDX6	0.293327				0.19752
DDX60	0.538864				0.425311
DDX60L	-0.648159				0.771612
DECR1	0.152899				0.0941189
DECR2	0.176899				0.197542
DEF6	0.106557				0.0636779
DEGS1	0.725418				0.648602
DEK	-1.07401	1.23806
DENND10	0.666022				0.571992
DENND4A	0				0
DENND4C	0.582071				0.472676
DENND6A	-0.213468				0.385366
DENR	1.33294	1.92372
DEPTOR	0				0
DERA	-0.149824				0.092045
DERL1	-0.406865				0.294711
DERL2	0.183075				0.121185
DERPC	0.447813				0.354323
DFFA	-0.930459				0.961632
DFFB	0				0
DGAT1	0.537899				0.424281
DGCR8	0.245043				0.294247
DGKH	0				0
DGKZ	-0.0991651				0.0699227
DGLUCY	-0.266757				0.1766
DGUOK	0.751373				0.683874
DHCR24	-1.66609	3.6319
DHCR7	-0.305163				0.207055
DHFR	-0.873073				0.865519
DHODH	0.420877				0.307631
DHPS	0.153408				0.121396
DHRS1	0.834849				0.805401
DHRS11	0.0163845				0.00924173
DHRS13	-0.390403				0.678627
DHRS4	0.329684				0.227237
DHRS7	0.584227				0.475104
DHRS7B	1.04172	1.17086
DHRSX	0.677276				0.586085
DHTKD1	-0.235702				0.726605
DHX15	-0.868879				0.858776
DHX16	0.103994				0.0620444
DHX29	1.30686	1.83968
DHX30	0.522321				0.407808
DHX33	0				0
DHX34	0.0360619				0.022829
DHX35	0.0648962				0.0445978
DHX36	0.1864				0.117224
DHX37	-0.026568				0.016706
DHX38	0.866767				0.855395
DHX40	-0.395561				0.284441
DHX57	-0.0077651				0.00435577
DHX8	-0.170564				0.106185
DHX9	-0.107622				0.064358
DIAPH1	-0.235691				0.152965
DIAPH2	0.469525				0.35418
DIAPH3	-0.431043				0.31714
DICER1	0.54391				0.430718
DIDO1	-0.372547				0.26395
DIMT1	-0.184735				0.116053
DIP2B	-0.412244				0.299645
DIPK2A	0.580919				0.733557
DIS3	0.522792				0.408302
DIS3L2	0.937941				0.974716
DKC1	-0.634374				0.533371
DLAT	0.0723388				0.0422931
DLD	0.251923				0.165205
DLG1	0.987349			1.06455
DLG3	-1.37104	2.0546
DLGAP4	-0.246563				0.161137
DLGAP5	-0.322818				0.269231
DLGAP5	0.238356				0.154958
DLST	1.26329					1.70817
DMAC2	0.070236				0.0519962
DMAP1	-0.121856				0.0735367
DNAAF10	-0.0951135				0.0564249
DNAAF5	-0.0496639				0.0286174
DNAJA1	1.29675					1.80821
DNAJA2	0.874205				0.867346
DNAJA3	0.62849				0.526352
DNAJB1	0.244307				0.159432
DNAJB11	0.109514				0.0655687
DNAJB12	0.457381				0.342309
DNAJB4	0.086644				0.0511226
DNAJB6	-0.330865				0.228224
DNAJC1	1.16548	1.44728
DNAJC10	-0.0380086				0.0217383
DNAJC11	0.00833872				0.00467924
DNAJC13	1.02776	1.14277
DNAJC16	-0.183518				0.162592
DNAJC17	0.836428				0.807825
DNAJC19	-0.764663				0.702379
DNAJC2	-0.652844				0.555731
DNAJC21	0.983805			1.0579
DNAJC3	0.682427				0.5926
DNAJC30	-1.43819					2.62943
DNAJC5	0.594884				0.487196
DNAJC7	0.425227				0.311686
DNAJC8	0.467988				0.352669
DNAJC9	-0.78898				0.737042
DNASE2	-0.495581				0.578227
DNM1	-0.856598				0.839242
DNM1L	-0.795087				0.745915
DNM1L	-0.162691				0.100775
DNM2	-0.101151				0.0602386
DNM2	0.619053				0.515197
DNM3	0.229972				0.166974
DNMBP	1.45475	2.38248
DNMT1	0.707033				0.624292
DNPEP	0.318215				0.217724
DNPH1	-0.540521				0.427083
DNTTIP1	-0.489189				0.398164
DOCK1	0.237449				0.154278
DOCK10	-0.363974				0.834511
DOCK2	1.00643	1.10093
DOCK4	0.16699				0.103722
DOCK5	-0.614316				0.509645
DOCK7	0.713254				0.632456
DOCK9	-0.0214753				0.0121528
DOK1	-0.331973				0.242849
DOK3	-0.235702				0.726605
DOK3	0				0
DOLK	0.0422217				0.030562
DOLPP1	-0.105014				0.0626941
DOP1B	0.0175225				0.00989085
DPAGT1	-0.584666				0.508345
DPCD	0.0765281				0.11237
DPF2	-0.008886				0.00498807
DPF3	0				0
DPH1	0.123956				0.074904
DPH2	-0.40378				0.291895
DPH5	0.198781				0.126002
DPH6	-0.378669				0.889915
DPM1	0.577099				0.467101
DPM3	0.10957				0.0656049
DPP3	0.00467532				0.00261737
DPP7	0.941257				0.980557
DPP9	-0.117135				0.0704742
DPY19L1	0.288231				0.193457
DPYD	0.792022				0.741454
DPYSL2	1.05118	1.19022
DPYSL3	0.370204				0.348832
DR1	-0.208771				0.133182
DRAM2	0.143126				0.154203
DRAP1	0.409017				0.296682
DRG1	0.505202				0.390052
DRG2	0.0214413				0.0121333
DROSHA	0.899142			1.07719
DSC1	0.35461				0.263398
DSCC1	-0.29736				0.264138
DSG1	0.206478				0.170488
DSG2	0.81299				0.772327
DSN1	-0.549856				0.437132
DSP	0.631776				0.530265
DST	-0.609069				0.503531
DSTN	-0.2358				0.153046
DTD1	-0.189232				0.11922
DTL	-0.598521				0.525454
DTNBP1	0.186221				0.117097
DTX3L	0.188365				0.118608
DTYMK	-0.261527				0.172559
DUS1L	0.329483				0.529235
DUS2	0.184912				0.122552
DUS3L	-0.509203				0.39417
DUSP12	-0.358068				0.251341
DUSP22	-0.369897				0.856546
DUSP23	-0.954189			1.00359
DUSP3	0.780493				0.724824
DUT	-0.130654				0.0792903
DUT	1.0271					1.24493
DVL1	0.730152				0.703961
DVL2	0.269776				0.178944
DVL3	0				0
DYM	0.417038				0.45331
DYNC1H1	0.686954				0.598359
DYNC1I2	0.695681				0.609552
DYNC1LI1	1.25598	1.68712
DYNC1LI2	0.52489				0.410503
DYNC2I2	0.0326966				0.0206492
DYNLL1	-0.649503				0.551649
DYNLRB1	0.497293				0.381969
DYNLT1	-0.722035				0.644088
DYNLT3	0.426637				0.313005
DYRK1A	0.264688				0.174999
DYSF	-1.15021	1.41024
EAF1	-0.320672				0.267009
EAPP	0.14172				0.0912468
EARS2	-0.124257				0.0751006
EBAG9	-0.228211				0.210173
EBNA1BP2	0.243366				0.158722
EBP	0.121073				0.0730271
ECD	-0.525625				0.411276
ECE1	-0.139115				0.084883
ECH1	-0.502267				0.387044
ECHDC1	1.21266	1.5677
ECHS1	-0.144875				0.0887234
ECI1	0.0739453				0.0432768
ECI2	-0.291261				0.19587
ECM1	0.783987				0.729839
ECPAS	0.387578				0.27727
ECSIT	0.784492				0.730565
ECT2	-1.01937	1.12615
EDC3	0.540112				0.426645
EDC4	-0.453915				0.338953
EDEM3	0.210326				0.134308
EDF1	-0.0024234				0.00135475
EEA1	0.812235				0.771201
EED	0.518367				0.403675
EEF1A1	-0.0517614				0.0298662
EEF1A2	0.502449				0.38723
EEF1AKMT2	-0.197759				0.140354
EEF1B2	-0.370607				0.262249
EEF1D	-0.138664				0.0845837
EEF1D	0.190207				0.119909
EEF1D	0.661383				0.606955
EEF1E1	-0.0237712				0.0134719
EEF1G	0.031475				0.0179263
EEF2	-0.207076				0.131958
EEF2K	0.0129614				0.0173004
EEFSEC	-0.471482				0.356109
EFHD1	0.383541				0.290512
EFHD2	-0.132465				0.0804828
EFL1	0.468273				0.352949
EFR3A	-0.625278				0.659064
EFTUD2	-0.0074191				0.00416072
EGFR	-0.523591				0.40914
EGLN1	0.246662				0.161211
EHBP1	0.977367			1.0459
EHBP1L1	0.751955				0.684677
EHD1	0.935169				0.969853
EHD2	-0.239287				0.155656
EHD4	0.372653				0.264044
EHHADH	0.346757				0.241638
EHMT1	-0.0746142				0.0554317
EHMT2	0.427151				0.779725
EI24	0.500475				0.410517
EIF1	-0.646709				0.548248
EIF1AD	0.110167				0.0659876
EIF1AX	0.806987				0.763405
EIF1B	0.878869				0.874899
EIF2A	1.45099	2.36638
EIF2AK2	1.1374	1.37984
EIF2AK4	0.0925818				0.0548341
EIF2B1	1.02707	1.14139
EIF2B2	0.359382				0.252476
EIF2B3	-0.258335				0.170106
EIF2B4	0.352507				0.246554
EIF2B4	0.553791				0.4414
EIF2B5	0.855137				0.836939
EIF2D	0.985374			1.06084
EIF2S1	0.393734				0.282794
EIF2S2	0.402315				0.290561
EIF2S3	0.396324				0.285129
EIF3A	-0.356972				0.250395
EIF3B	-0.0493748				0.0284456
EIF3C	0.25524				0.167735
EIF3D	1.04963	1.18702
EIF3E	0.0581884				0.0337131
EIF3F	0.54779				0.434898
EIF3G	0.414674				0.301885
EIF3H	-0.229508				0.148364
EIF3I	-1.00328	1.09485
EIF3J	0.520479				0.405881
EIF3K	0.727819				0.651817
EIF3L	0.600567				0.493707
EIF3M	0.457462				0.342388
EIF4A1	0.797496				0.749435
EIF4A2	0.841491				0.815635
EIF4A3	-0.36837				0.26029
EIF4B	0.263279				0.17391
EIF4E	-0.713293				0.632508
EIF4E2	1.40281	2.17191
EIF4E3	0				0
EIF4ENIF1	0.00885481				0.00674363
EIF4G1	0.713536				0.632828
EIF4G1	0.748311				0.731059
EIF4G2	-1.05385	1.19573
EIF4G2	0.0388878				0.0233683
EIF4G3	-0.011559				0.00649973
EIF4H	-0.0331931				0.022274
EIF4H	1.2643	1.7111
EIF5	-0.0421274				0.0241578
EIF5A	-1.3166	1.87058
EIF5B	0.752431				0.685336
EIF6	-0.920331				0.944132
EIPR1	1.16622	1.44909
ELAC1	0				0
ELAC2	-0.32054				0.219643
ELAVL1	1.06369	1.21624
ELF1	0.0854166				0.0503589
ELL	0.188068				0.141745
ELL2	-4.967e-09				0
ELMO1	0.61537				0.510877
ELMO2	1.1439	1.39519
ELMOD2	0.336138				0.232647
ELOA	-0.220454				0.141689
ELOB	-0.830255				0.798372
ELOC	-1.49715	2.57488
ELOVL1	0.775502				0.717699
ELOVL5	1.3527	1.99033
ELP1	-0.784622				0.730752
ELP2	-0.0216079				0.0122289
ELP3	0.490194				0.374778
ELP4	-0.556262				0.444092
ELP5	-0.551701				0.468813
EMC1	0.900388				0.910357
EMC10	-0.086998				0.0570964
EMC2	0.729526				0.65411
EMC3	0.975153			1.0418
EMC4	0.420063				0.306875
EMC6	0.141351				0.0909868
EMC7	0.471927				0.356548
EMC8	-0.672446				0.580013
EMD	0.789192				0.73735
EMG1	0.92748				0.956459
EML2	1.19928	1.5326
EML3	-0.188584				0.118763
EML4	0.506445				0.39133
EMSY	0.15375				0.167526
ENAH	0.206492				0.131536
ENDOD1	0.10707				0.0640053
ENO1	0.203525				0.204394
ENO1	0.630506				0.528751
ENO2	-1.31223	1.85666
ENOPH1	-0.43083				0.316939
ENOSF1	0.547614				0.434708
ENPP1	-0.285235				0.191079
ENSA	0.161612				0.100038
ENY2	-0.802957				0.757452
EOGT	0.120331				0.0808557
EP300	-0.662244				0.567303
EP400	-0.479725				0.364283
EPB41	-0.353961				0.247803
EPB41L1	0.763319				0.700493
EPB41L2	0.0677098				0.0394695
EPB41L2	0.527614				0.413371
EPCAM	0.350794				0.259893
EPDR1	0				0
EPG5	0.619774				0.516045
EPHA2	0.952741			1.00099
EPHA3	0				0
EPHA5	0				0
EPHB2	-0.43418				0.320097
EPHX1	0.684006				0.594604
EPHX2	0				0
EPM2AIP1	0.834903				0.805484
EPN1	-0.171919				0.107121
EPN2	0.01262				0.00710117
EPRS1	-0.774063				0.715654
EPS15	0.877454				0.872603
EPS15L1	0.109635				0.0656467
EPS8	-0.0290826				0.0165383
EPS8L2	0.170795				0.106344
ERAL1	0.351372				0.245581
ERAP1	1.11781	1.33455
ERBIN	0.678925				0.588166
ERC1	0.749191				0.680865
ERCC1	-0.058371				0.0574856
ERCC2	0.178908				0.111974
ERCC3	0.281729				0.188308
ERCC4	-0.345297				0.272069
ERCC5	-0.338721				0.343524
ERCC6L	0.625637				0.522966
ERF	-0.456885				0.514695
ERG28	0.74979				0.68169
ERGIC1	-0.837122				0.808893
ERGIC2	1.17021	1.45893
ERGIC3	-0.520815				0.406232
ERH	0.395842				0.284695
ERI1	0.493583				0.378204
ERI3	-1.09613	1.286
ERICH1	-0.249565				0.261861
ERLEC1	0.117335				0.0706041
ERLIN1	0.269783				0.178949
ERLIN2	1.08519	1.26209
ERMP1	-0.229085				0.14805
ERO1A	0.619383				0.515584
ERP29	0.527396				0.413141
ERP44	0.808112				0.765071
ERRFI1	-0.141039				0.086163
ESAM	0.95206				0.999768
ESD	-0.325452				0.223712
ESF1	0.786449				0.733385
ESPL1	-0.0132915				0.0144396
ESS2	0				0
ESYT1	-0.526676				0.725818
ESYT1	1.0023	1.09296
ESYT2	0.635347				0.534537
ETF1	0.0350328				0.0199982
ETFA	-0.290772				0.19548
ETFB	0.179637				0.112483
ETFDH	0.312765				0.213249
ETHE1	-0.307595				0.221353
ETNK1	-0.169167				0.148027
ETV3	0.686833				0.761032
ETV6	-1.37215	2.05856
EVI5L	0.0143774				0.00951222
EVL	0				0
EVPL	0.342949				0.269767
EWSR1	1.00599	1.10007
EXD2	0.219261				0.140815
EXOC1	-1.06366	1.21618
EXOC2	0.245194				0.160102
EXOC3	1.37694	2.07579
EXOC4	1.08524	1.26219
EXOC5	1.28142	1.76162
EXOC6	0.420164				0.306969
EXOC6B	0.949949				0.995992
EXOC7	0.437353				0.323099
EXOC8	0.124983				0.0755748
EXOSC1	-0.508177				0.393112
EXOSC10	0.492617				0.377226
EXOSC2	0.307147				0.208666
EXOSC3	-0.700159				0.615341
EXOSC4	-0.557966				0.445952
EXOSC5	0.874501				0.867824
EXOSC6	0.391222				0.280536
EXOSC7	-0.857955				0.841386
EXOSC8	0.379157				0.269779
EXOSC9	0.700485				0.615765
EXT2	1.38771	2.11517
EXTL2	0.387263				0.294071
EZH2	-0.266321				0.394958
EZR	0.185771				0.116781
F	0				0
F11R	-0.702586				0.618493
F2R	0.451108				0.414802
F2RL3	0				0
F3	0.265389				0.175541
F5	0.399502				0.702835
F8A1	-0.8651				0.852733
FAAP100	0				0
FABP5	-0.662635				0.567787
FADD	-0.828152				0.795169
FADS1	0.638327				0.538115
FADS2	-1.3213	1.8857
FAF1	-0.379783				0.270333
FAF2	-0.138238				0.084301
FAH	-1.11225	1.32193
FAHD1	-0.227563				0.146924
FAHD2A	-0.677765				0.586702
FAHD2B	0				0
FAIM	0.64831				0.771893
FAM107B	0.635049				0.534179
FAM111A	0.191466				0.156202
FAM111B	0.353399				0.24732
FAM114A1	0.861146				0.84644
FAM114A2	-1.00729	1.10258
FAM118A	-0.565979				0.627511
FAM118B	0.00141662				0.0007914
FAM120A	1.15095	1.41199
FAM120B	0.545638				0.432577
FAM133B	0.990904			1.64805
FAM136A	0.0843696				0.0497083
FAM162A	0.277271				0.1848
FAM193A	-0.139395				0.0949362
FAM20B	0.710657				0.62904
FAM210A	0.583986				0.474832
FAM241A	-0.0572165				0.0500165
FAM32A	-6.83e-09				0
FAM3C	0.120652				0.0727536
FAM50A	0.54769				0.43479
FAM83D	-0.554991				0.472685
FAM83H	0.905121				0.91829
FAM8A1	0.0760182				0.0445491
FAM91A1	-0.84045				0.814025
FAM98A	-0.131504				0.0798496
FAM98B	-0.0931606				0.0551973
FANCA	0.500321				0.671136
FANCD2	-0.453749				0.338792
FANCI	-0.835146				0.870099
FAR1	-0.426435				0.312816
FARS2	0.263471				0.174058
FARSA	-0.148054				0.090855
FARSB	0.0764883				0.0448381
FAS	-0.220345				0.183974
FASN	-0.48071				0.365264
FASTKD1	0				0
FASTKD2	-0.476605				0.36118
FASTKD3	-0.591325				0.516531
FASTKD5	1.34404					1.96084
FAU	-0.272385				0.180976
FBL	-1.17933	1.48166
FBP1	1.28684	1.77794
FBRS	0.476233				0.623423
FBXL12	-0.494684				0.404157
FBXL18	0.105723				0.063146
FBXL3	-0.180558				0.177417
FBXL6	0.0844837				0.0687032
FBXO22	-0.973807			1.03932
FBXO28	0.0526891				0.0515781
FBXO3	-0.321115				0.220117
FBXO33	0				0
FBXO42	0				0
FBXO7	0.437821				0.323543
FBXO9	0.235702				0.726605
FCGRT	0.528131				0.413916
FCHO1	0				0
FCHO2	-0.302076				0.204555
FCHSD1	0.895318				0.901911
FDFT1	0.234839				0.152329
FDPS	1.11296	1.32354
FDXR	0.799933				0.753005
FECH	0.111158				0.0666232
FEN1	0.448702				0.333929
FERMT1	-0.382718				0.272938
FERMT2	0.0187489				0.0105914
FGD1	0.798792				0.809906
FGD3	0				0
FH	0.275712				0.183578
FHIP2A	-0.717483				0.638042
FHL2	-1.37969	2.08575
FHOD1	0.536634				0.422931
FIBP	0.664366				0.569934
FIG4	-0.179656				0.112496
FIGNL1	0.260332				0.17164
FIP1L1	0.01271				0.0071522
FIRRM	-0.410479				0.338843
FIS1	0.437966				0.323681
FITM2	-0.306325				0.220251
FKBP11	-0.515179				0.400357
FKBP15	0.50267				0.387457
FKBP1A	0.124697				0.0753876
FKBP2	-0.0615391				0.035731
FKBP3	-0.615339				0.510841
FKBP4	-0.291297				0.195899
FKBP5	-0.54902				0.436227
FKBP8	0.438899				0.324566
FLAD1	-0.0910174				0.0538536
FLCN	0.336662				0.233088
FLI1	0				0
FLII	-0.843622				0.818937
FLII	0.321474				0.220414
FLNA	-1.22061	1.58895
FLNB	-0.683312				0.593723
FLNC	-0.0246575				0.0139821
FLOT1	-1.27492	1.74224
FLOT2	-0.492806				0.377417
FLVCR1	0				0
FLYWCH2	-0.0369354				0.02111
FMC1	-0.0761798				0.0446484
FMC1	0.527859				0.413629
FMN1	0.906564				0.997536
FMNL1	-0.702761				0.618721
FMNL3	-0.894465				0.975034
FMR1	0.588578				0.480022
FN1	0.111234				0.0666718
FN3KRP	0.495826				0.380478
FNBP1	-1.14539	1.39873
FNBP1L	-0.318727				0.218147
FNBP4	0.299866				0.202771
FNDC3A	0.710091				0.628297
FNDC3B	-0.701538				0.617132
FNTA	0.470648				0.378241
FNTB	0.535265				0.421474
FOCAD	0				0
FOXJ3	-0.370152				0.277843
FOXK1	0.839902				0.813178
FOXO3	0.226534				0.190082
FOXP4	0.392583				0.281758
FOXRED1	0.0866301				0.053754
FPGS	0.350502				0.244836
FRA10AC1	0.803526				0.758291
FRG1	-0.276883				0.184496
FRMD6	-0.194202				0.12274
FRMD8	-0.264457				0.17482
FRYL	0.0215826				0.0122144
FSCN1	-0.289963				0.194835
FTO	-0.351279				0.245501
FTSJ1	-0.923021				0.948756
FTSJ3	-0.389997				0.279436
FUBP1	-0.0035323				0.00197601
FUBP1	0.834767				0.805275
FUBP3	0.168083				0.104474
FUCA1	0.0230589				0.0137097
FUCA2	0.287026				0.1925
FUNDC2	0.590417				0.482108
FUS	0.252749				0.165834
FUT8	0.504745				0.389583
FXR1	0.101574				0.060507
FXR2	1.06418	1.21727
FYCO1	0.606983				0.536051
FZD6	-1.0092	1.20529
G3BP1	0.868952				0.858893
G3BP2	0.608547				0.502925
G6PD	0.504884				0.389725
GABARAP	-0.383952				0.274036
GABARAPL1	0.270979				0.534724
GABARAPL2	1.34702	1.97094
GABPA	0.121214				0.0731191
GADD45GIP1	0.690413				0.602781
GAK	-0.314457				0.214636
GALE	1.10941	1.31554
GALK1	-1.03176	1.15077
GALK2	-0.165184				0.102483
GALM	0.937066				0.973178
GALNT1	0.14059				0.0858643
GALNT10	-0.244489				0.159569
GALNT2	1.24539	1.6571
GALNT3	0.376671				0.267581
GALNT4	0.499031				0.408927
GALNT5	-0.835454				0.80633
GALNT7	-0.328709				0.226423
GALT	-0.149421				0.0917736
GAMT	-1.02889	1.14502
GAN	-0.621046				0.597897
GANAB	-0.317265				0.216942
GANAB	0.534001				0.482044
GANC	-0.112291				0.173962
GAPDH	-0.85425				0.835543
GAPDH	-0.470729				0.536964
GAPVD1	0.516525				0.401756
GAR1	-0.0377814				0.0216053
GARS1	-0.680154				0.589719
GARS1	0.124373				0.079152
GART	-0.306272				0.207955
GAS2	0				0
GAS2L1	1.29184	1.99791
GAS6	0.606992				0.501123
GATAD2A	-0.0781571				0.0458653
GATAD2B	0.175837				0.109837
GATB	-0.0642672				0.0392836
GATD1	-0.928897				0.958917
GATD3	0.010151				0.00570282
GBA1	0.484869				0.369424
GBE1	0.0259175				0.0147085
GBF1	0.215436				0.138021
GBP1	0.29264				0.196971
GBP2	-0.418816				0.305717
GCA	0.241452				0.157281
GCAT	1.18422					2.11855
GCC1	1.0635	1.21582
GCC2	0.851991				0.831994
GCDH	-0.879737				0.87631
GCLC	0.123948				0.074899
GCLM	0.507241				0.392148
GCN1	-0.0666406				0.0388197
GDAP1	-0.33267				0.724376
GDAP2	0.15286				0.131884
GDE1	0.264281				0.184729
GDI1	0.0962658				0.0571505
GDI2	-0.865189				0.852874
GEMIN2	0.334131				0.244783
GEMIN4	-0.505516				0.390375
GEMIN5	0.65197				0.554662
GEMIN8	-0.362053				0.25479
GET1	-0.164544				0.131374
GET3	-0.506611				0.391501
GET4	-1.40446	2.17821
GFER	0.630262				0.565794
GFM1	0.740031				0.668321
GFM2	-0.627069				0.524665
GFPT1	0.375674				0.266702
GFPT2	0.591097				0.482881
GFUS	-0.0830377				0.0488818
GGA1	-0.0783075				0.045958
GGA2	-0.0665727				0.0387784
GGA3	0.542487				0.458051
GGCT	1.10904	1.31471
GGCX	0.520491				0.405893
GGH	-0.147402				0.0904174
GGPS1	0.791997				0.79898
GHDC	0.33956				0.235532
GHITM	-0.430404				0.316539
GIGYF1	0.0148399				0.0087744
GIGYF2	1.14322	1.39357
GINS1	0.745983				0.676455
GINS2	-0.141008				0.22808
GINS3	0.463612				0.397622
GINS4	0.235702				0.726605
GIPC1	1.66641	3.63457
GIT1	-1.31449	1.86384
GIT2	-0.136778				0.0833324
GJA1	0				0
GK;GK3	0				0
GLA	0.458293				0.391553
GLB1	0.721372				0.643205
GLCCI1	-0.358944				0.487605
GLDC	0				0
GLE1	-0.586966				0.478196
GLG1	0.676725				0.585391
GLIPR1	0.438671				0.32435
GLMN	-0.152463				0.0938245
GLMP	-0.728281				0.701205
GLO1	-0.907631				0.922518
GLOD4	0.266716				0.176568
GLRX	-0.403263				0.291423
GLRX3	0.445753				0.331101
GLS	0.562672				0.45111
GLS	0.63363				0.532481
GLT8D1	0.0567825				0.0328689
GLTP	-0.50165				0.386413
GLUD1	0.2984				0.201591
GLUL	0.151022				0.0928521
GLYR1	0				0
GMDS	-0.658917				0.563192
GMFB	0.530373				0.416284
GMFG	-0.32877				0.226474
GMIP	0.257697				0.179332
GMNN	-0.301328				0.203951
GMPPA	-0.345105				0.240232
GMPPB	0.242287				0.15791
GMPR	0.634563				0.533598
GMPR2	-0.752124				0.684911
GMPS	0.597957				0.490712
GNA11	0.961671			1.0171
GNA12	-0.444514				0.664396
[truncated: 4,143 more rows]

## Sheet: Fig 5
	Fig 5B	Total ion count
		DMSO			10 µM BAS-2
	Citrate	366291	325137	354714	301850	273010	302342
	AKG	72787	80547	88910	82987	79739	105801
	Succinate	49857	49598	54293	66251	61354	98597
	Fumarate	66082	79956	84361	139140	163611	194201
	Malate	291375	270094	299333	227664	203383	235940
		Isotopologue abundances (%)
	Fig 5C-H	PYRUVATE
		M+0			M+1			M+2			M+3			M+4			M+5
	DMSO	91.98	95.62	95.39	0.52	0.07	-0.24	0.86	0.52	0.51	6.58	3.69	4.29	0	0	0.04	0.05	0.08	-0.01
	10 µM BAS-2	96.88	96.85	97.47	-0.01	0.01	0.01	0.32	0.44	0.24	2.76	2.69	2.3	-0.01	-0.01	0	0.05	0.04	-0.01
		CITRATE
		M+0			M+1			M+2			M+3			M+4			M+5
	DMSO	68.64	70.36	70.25	1.13	0.22	0.32	22.33	21.37	21.57	4.78	5.22	4.74	0.96	1.05	1.35	1.86	1.58	1.68
	10 µM BAS-2	65.71	64.28	61.3	0.73	1.03	1.12	26.38	27.48	31.41	4.62	4.54	4.35	1.17	1.22	0.96	1.33	1.42	1.02
		ALPHA-KETOGLUTARATE
		M+0			M+1			M+2			M+3			M+4			M+5
	DMSO	89.53	86.83	89.43	-0.98	1.25	-0.38	9.66	8.58	8.62	0.67	1.39	0.7	0.69	1.76	1.55	0.37	0.4	0.28
	10 µM BAS-2	89.31	89.68	91.19	-0.02	-1.89	-1.35	7.38	7.59	5.18	0.68	1.01	1.49	3.15	3.35	4.26	-0.27	0.34	-0.48
		SUCCINATE
		M+0			M+1			M+2			M+3			M+4			M+5
	DMSO	92.62	92.32	90.1	0.24	1.35	2.25	6.31	7.15	8.27	-0.39	-1.75	-1.09	1.22	0.68	0.66	0.04	0.39	-0.16
	BAS2	94.68	94.38	96.36	0.35	-0.18	0.53	7.52	8.31	6.03	-2.8	-3.23	-2.84	0.19	0.76	-0.27	0.09	0.01	0.2
		FUMARATE
		M+0			M+1			M+2			M+3			M+4			M+5
	DMSO	93.81	84.36	83.66	0.77	2.58	3.14	1.4	3.68	4.62	1.6	1.84	0.48	2.85	8.61	8.88	-0.23	-0.43	-0.05
	BAS2	43.71	33.75	27.99	3.57	4.04	3.2	20.53	25.02	28.19	2.1	2.39	3.27	32.18	37.44	40.91	0.78	0.62	-0.17
		MALATE
		M+0			M+1			M+2			M+3			M+4			M+5
	DMSO	85.6	84.69	85.29	1.24	0.35	0.66	5.68	6.48	5.76	7.05	8	7.79	0.6	0.47	0.46	-0.04	0.11	0.26
	BAS2	82.38	81.27	83.18	1.19	1.28	-0.17	5.17	6.14	5.13	10.58	10.86	11.49	0.46	0.4	0.27	0.32	0.17	0.26
	Fig 5J	2-SC mean pixel intensity normalised to DMSO									Fig 5L	FH activity normalised to control DMSO (%)
Repeat	Date	DMSO	100 µM MMF	10 µM BAS-2								MDA-MB-231		BT-549
#1	17 05 24	100	140.09	122.242							Date	DMSO	10 µM BAS-2	DMSO	10 µM BAS-2
#2	17 01 25	100	535.014	195.967							10 06 22			100	64.0391
#3	07 02 25	100	126.52	126.732							22 06 22			100	70.2288
											30 11 22			100	81.0628
	Repeat	2-SC mean pixel intensity individual cell regions									09 09 21	100	64.3401
	#1	DMSO	100 µM MMF	10 µM BAS-2							15 09 21	100	80.1749
		6.713	13.996	16.925							02 03 22	100	92.8962
		4.633	2.505	1.061							07 12 22	100	85.3968
		5.067	3.012	3.509
		2.362	3.515	2.906								% healthy (Annexin V -ve / Propidium iodide -ve)
		1.852	3.313	2.166							Fig 5N	DMSO			10 µM BAS-2			20 µM BAS-2
		2.338	5.37	1.627							DMSO	89.9	87.19	88.6	85.05	91.62	81.82	81.82	88.25	76.44
		1.107	3.563	1.987							1 µM ZY444	82.02	73.67	65.83	71.38	88.29	83.07	74.51	78.8	57.47
		2.336	5.412	2.642							1.5 µM ZY444	77.57	70.81	63.9	62.37	82.73	83.56	53.22	74.37	62.48
		3.154	2.933	1.74							2 µM ZY444	74.21	62.11	62.52	37.45	47.14	61.63	30.39	53.76	34.81
		4.605	4.536
		5.876	2.98	3.235							Fig 5O
			4.591	4.136								DMSO			1 µM BAS-2			10 µM BAS-2
			3.672	3.473							DMSO	85.09	81.73	78.76	81	80.49	70.08	79.57	81.57	68.6
		9.386	3.811	2.795							0.5 µM ZY444	75.56	73.93	85.07	78.78	79.05	80.85	66.49	71.93	72.29
		3.504	2.895	3.636							1 µM ZY444	75.78	76.75	71.08	75.33	80.88	78.26	65.09	71.47	71.78
		2.631	3.55	4.338							2 µM ZY444	60.58	77.71		20.34		27.46	15.7		20.1
		2.887	2.834	4.357
		4.532	2.356	3.438
		2.512	4.789	8.097
		3.226		11.671
		6.969	4.146	3.388
		6.166	4.903	1.989
		2.791	4.067
		2.955	5.589	12.905
		3.303	5.34	12.467
			4.685	11.809
		4.001	6.484	5.781
		4.672	2.955	5.092
		2.613	5.65	3.56
		3.447	5.235	6.32
		3.879	4.837	4.034
		2.645	4.719
		2.162	5.831	2.348
		3.841	3.593	5.636
		2.32		3.231
		2.7	8.075	3.721
			3.073	2.607
		3.312	4.445	5.75
		4.55	11.903	3.316
		2.663	9.701	3.092
		3.643	3.339	5.752
		8.802	4.362	2.809
		3.938		4.578
		3.053	3.149	1.817
		3.219	3.253
		2.902	4.18
		2.832	3.009
		3.816	3.811
		4.828	4.485
		3.82	3.508
		2.735	3.783
		3.485	5.818
		3.918	10.01
		3.66	6.085
			4.003
			4.864
			4.856
	#2
		0.175	0.653	0.151
		0.126	0.68	0.062
		0.17	0.651	0.475
		0.158	0.292	0.397
		0.167	0.445	0.106
		0.172	0.64	0.167
		0.141	0.806	0.144
		0.135	0.784	0.135
		0.09	0.361	0.139
		0.063	0.468	0.248
		0.167	0.414	0.094
		0.161	0.647	0.255
		0.085	0.526	0.072
		0.102	0.604	0.096
		0.191	1.537	0.168
		0.187	0.474
		0.234	0.576	0.11
		0.103	0.391	0.126
		0.178	0.278	0.248
		0.065	0.328	0.207
			0.39	0.088
		0.209	0.173	0.159
		0.097		0.105
		0.203	0.421	0.22
		0.255	0.616	0.259
		0.145	0.468	0.431
		0.17	0.811	0.124
		0.106	0.946	0.102
		0.112	0.55
		0.08	0.607
		0.158	0.805
		0.089	0.963	0.145
		0.125	0.965	0.293
		0.132		0.148
		0.171	1.052	0.125
		0.126	0.449	0.974
		0.123	0.593	0.115
		0.116	1.034	0.361
		0.182	0.439	0.14
		0.146	0.541	0.119
		0.09	1.37	0.144
		0.089	0.387	0.104
		0.147	0.938	0.141
			0.422	0.106
		0.032	0.777
		0.044	0.374	0.151
		0.085	0.589	0.221
		0.054	0.573	0.286
		0.123	0.243	0.403
		0.04	1.453	0.1
		0.053	0.366	0.144
		0.1	0.244	0.063
		0.093		0.182
		0.046	0.641	0.109
		0.064	0.195	0.076
		0.07	0.452	0.11
			0.409	1.377
		0.034	0.426	0.14
		0.176	0.45	0.131
		0.148	0.227	0.465
		0.112	0.362
		0.097	0.436
		0.072	0.483
		0.095	0.893
		0.076	0.223
		0.122	0.42
		0.131	0.824
		0.05	0.434
		0.078	0.535
		0.139
		0.09
		0.082
		0.093
		0.062
		0.039
		0.059
		0.056
		0.087
		0.102
		0.088
		0.044
		0.081
		0.071
		0.078
		0.079
		0.059
		0.078
		0.065
		0.081
		0.056
		0.078
	#3
		0.197	0.5	0.384
		0.283	0.538	0.489
		0.543	0.5	0.508
		0.264	0.712	0.416
		0.246	0.827	0.41
		0.241	0.927	0.434
		0.446	0.497	0.866
		0.388	0.599	0.717
		0.446	0.594	0.377
		0.47	0.657	0.576
		0.305	0.425	0.651
		0.733	0.513	0.656
		0.562	0.784	0.439
		0.621	0.474	0.306
			0.873
		0.398	0.618	0.977
		0.627		0.458
		0.214	0.743	0.319
		0.619	0.981	0.928
		0.398	0.923	0.626
		0.322	0.574	0.68
		0.341	0.551	0.522
		0.517	0.53	0.339
		0.622	0.497	0.461
		0.9	0.518
			0.435
			0.455

## Sheet: Fig 6
	Fig 6H				Fig 6I
	Total number of colocalisations < 32 nm					Spearman's coeffiecient HDAC6 vs FH
Image #	DMSO	10 µM BAS-2	30 µM BAS-2		Image #	DMSO	10 µM BAS-2	30 µM BAS-2
1	1757	6985.55	3323.12		1	0.0150603	0.0204259	0.0126274
2	477.733	8084.63	4626.34		2	0.0136549	0.0176232	0.0291746
3	3059.77	4759.17	13640		3	0.00703443	0.0190302	0.0257725
4	1371.37	3386.91	6873.89		4	0.013948	0.0128265	0.0131995
5	743.655	4681.13	15452.5		5	0.0102814	0.0173035	0.0193838
6	94.332				6	0.00818028
7	2458.95				7	0.0180045

## Sheet: Fig S1
Fig S1A	MDA annexin V PI dose response					Fig S1C
Log(Conc [uM])	BAS2					log(BAS2)	Acetylated tubulin densitometry normalised to b actin and DMSO control
0.477121	102.6	100.898	92.3801			0	190.296	370.617	85.2451
1	101.1	93.6237	96.5486			0.477121	223.711	1230.53	80.5017
1.30103	91.1	71.3965				1	230.361	5294.86	95.2946	61.6141	223.711	202.472
1.47712	70.2	34.4859	47.0641			1.47712	458.084	15881.7	326.467	232.1	458.084	524.023
1.69897	39.7	18.4553	13.9848
						Fig S1F
						log(BAS2)	Acetylated tubulin densitometry normalised to b actin and DMSO control
						0	90.4172	108.057	176.937	62.5845
						0.477121	77.0482	101.002	233.787	48.2746
Fig S1D	% healthy (Annexin V / PI -ve)					1	113.709	83.4949	230.639	175.428
Date	18 05 23	25 05 23	01 06 23			1.47712	167.02	88.1734	226.125	986.628
DMSO	83.6	80.6	79.3
10 µM BAS-2	81.3	81.3	72
30 µM BAS-2	28.4	37.5	34.8

## Sheet: Fig S3
Fig S3B & C	MS Proteomics MDA-MB-231 (Log2FC)
	DMSO							BAS-2
ACO1	16.7293	16.6752	16.9583	16.8084	16.767	16.7792		16.944	16.8431	16.9626	16.9181	16.9634	16.9817
ACO2	16.9684	16.9912	16.9802	17.0327	16.9348	16.9823		17.0903	17.0946	17.0838	17.0561	17.1436	17.0382
KGD4	15.8626	16.027	16.3922	16.5564	16.663	16.7359		16.2924	16.5442	16.1658	16.514	16.1334	16.2801
CS	18.6283	18.6779	18.4269	18.3328	18.7779	18.8312		18.8818	19.0274	18.9706	18.8396	18.2808	18.4138
DLAT	16.328	16.5185	17.0645	17.1555	16.7273	16.3811		16.5598	16.599	16.7416	16.6048	16.959	16.8229
DLST	17.0624	17.0576	17.0466	17.0264	17.3622	17.2012		17.4345	17.2711	17.3064	17.3959	17.1648	17.2896
FH	17.4159	17.4969	17.4267	17.4477	17.2016	17.3452		17.385	17.318	17.4278	17.4266	17.4353	17.4732
IDH3A	16.425	16.4863	16.6522	16.6745	16.4178	16.4395		16.4626	16.3815	16.4813	16.513	16.5601	16.6278
IDH3B	15.5088	15.5788	16.0897	16.0249	16.0969	16.0203		15.7398	15.6077	15.7558	15.7736	15.6471	15.847
IDH3G	14.9034	14.8817	14.8308	14.9697	14.819	14.6645		14.9525	14.9603	14.8718	14.8057	14.8355	14.8441
IDH1	16.6339	16.4638	16.4653	16.5216	16.365	16.4623		16.6105	16.1803	16.6167	16.6359	16.6156	16.6659
IDH2	15.799	15.6205	15.5345	15.5638	15.629	15.5612		15.4999	15.3747	15.5109	15.246	15.5106	15.7323
MDH1	19.2672	19.1869	19.4278	19.5277	19.4413	19.4327		19.5437	19.4824	19.5646	19.5438	19.4047	19.5221
MDH2	19.7969	19.7984	19.3917	19.3658	19.8039	19.7666		19.7339	19.6464	19.7694	19.7319	19.474	19.5711
PDHA1	17.6771	17.5801	17.752	17.6856	17.4967	17.4918		17.7889	17.623	17.8792	17.7933	17.5671	17.7155
PDHB	17.0682	16.9767	17.1405	17.0007	16.8782	17.0131		17.0142	16.8237	16.9847	16.9411	16.9633	16.9957
SDHA	16.7841	16.7336	16.987	16.9688	16.4829	16.4944		16.567	16.5274	16.6355	16.6686	16.551	16.7207
SDHB	17.4289	17.404	17.3562	17.2894	17.3649	17.4343		17.4322	17.492	17.4025	17.497	17.5427	17.5162
SDHC	15.9411	16.2129	16.4687	16.2851	16.3905	16.4715		16.156	15.6841	16.3409	16.2107	16.0099	16.3241
SDHD	15.0053	15.0725	15.2735	15.3804	15.1338	15.2909		15.1026		14.7119	14.8068	14.5171	14.8061
SUCLA2	15.6186	15.6855	15.5597	15.6235	15.6477	15.674		15.6378	15.4032	15.6185	15.6717	15.4902	15.6647
SUCLG2	16.1587	16.2374	16.1529	16.1863	16.157	16.1487		16.1591	16.1978	16.4474	16.3085	16.3523	16.295
SUCLG1	16.2672	16.4115	17.0367	17.178	17.1175	17.2974		16.9952	17.146	16.9075	16.8479	17.1205	17.2001
PC	16.2173	16.2004	16.3496	16.3427	16.2525	16.1882		16.2913	16.2773	16.3343	16.3237	16.2867	16.3582
Fig S3G	FH Western densitometry normalised to control (%)					Fig S3I
	BT-549		MDA-MB-231				-log2(ΔΔCt)
	DMSO	10 µM BAS-2	DMSO	10 µM BAS-2			DMSO	10 µM	30 µM
29 07 22	100	72.0347				30 01 25	1	1.34526	1.1225
16 09 22	100	110.813				12 02 25	1	0.924568	0.787019
16 09 22			100	88.7887		18 02 25	1	0.620211	0.630192
27 11 24			100	96.51
20 12 24			100	86.4835		MTS-FH	DMSO	10 µM	30 µM
21 08 21	100	100.319				30 01 25	1	1.30554	1.32899
						12 02 25	1	0.859194	0.922546
						18 02 25	1	0.581685	0.735649

[truncated: 7 more sheets: Fig S4, Fig S5, Fig S6, Fig S7, Fig S8, ImarisSettings, Antibodies]
