# Supplementary material for: Inhibition of HDAC6 alters fumarate hydratase activity and mitochondrial structure
Source: Nat Commun. 2025 Jul 28;16:6923. doi: 10.1038/s41467-025-61897-6 (PMC12304134; doi:10.1038/s41467-025-61897-6)
Supplement: Supplementary file 9 — Source Data 2 [file 41467_2025_61897_MOESM9_ESM.xlsx]

## Sheet: Fig 4C
	Fold Change	logp
39326	0.755592	2.0273
40787	1.73722	3.34061
A0A1W2PNV4_HUMAN	1.02446	1.03565
ABCF1	3.44867	2.60034
ACAA2	1.07064	0.762511
ACADM	1.47103	0.656876
ACADVL	4.3854	4.29524
ACAT1	4.40145	1.70101
ACBD3	1.13223	0.666648
ACLY	1.1799	0.903121
ACO1	2.25249	2.64792
ACO2	2.84406	0.77332
ACOT7	1.63182	0.591115
ACSL3	1.12097	1.10304
ACSL4	1.52051	0.62057
ACTB	2.04986	2.74058
ACTC1	4.97002	1.06024
ACTN1	3.60418	1.09852
ACTN4	2.09741	2.048
ACTR1A	1.36882	0.74491
ACTR2	2.76979	2.17912
ACTR3	2.29465	1.96156
ADGRF5	1.21545	1.04816
ADH5	1.40526	0.507182
ADK	3.58357	2.35716
ADPRHL2	0.402192	0.174181
ADSL	0.442323	0.245022
ADSS	2.41509	0.811602
AGK	1.34187	0.633254
AGPS	3.36104	2.32136
AHCY	4.31495	3.24303
AHNAK	3.66181	2.49804
AIFM1	2.19433	1.07029
AIP	2.61212	1.08155
AK1	1.73119	0.581862
AK2	3.10613	0.921704
AK4	3.19978	1.19574
AKAP2	1.92154	1.63172
AKR1B1	2.65932	1.39812
AKR1C3	0.559066	0.332327
AKR7A2	0.476735	0.280925
ALB	-0.9349	2.2392
ALCAM	2.14242	0.771554
ALDH18A1	1.72668	1.09833
ALDH1A1	3.0022	1.02038
ALDH2	1.42383	0.481222
ALDH7A1	2.29582	1.24378
ALDH9A1	1.00225	0.757985
ALDOA	3.99403	0.669961
ALYREF	0.869325	0.505448
ANP32A	2.21812	1.78
ANXA1	2.38503	1.28277
ANXA2	1.22967	1.0604
ANXA3	3.8318	2.66955
ANXA4	3.55363	1.48392
ANXA5	4.03012	1.20426
ANXA6	1.68085	1.05237
ANXA7	1.18843	0.947782
AP2B1	3.32399	2.54239
AP2M1	2.19793	0.885296
AP3D1	0.096074	0.056047
APEX1	3.19888	1.74987
API5	2.08416	0.701285
APMAP	3.50397	0.974774
APOB	0.372901	0.164307
ARCN1	1.47378	0.665062
ARF1	1.55064	1.32253
ARF4	1.98657	0.871657
ARF6	3.41186	1.26522
ARHGDIA	4.21118	1.4696
ARIH1	-0.96651	0.227884
ARPC2	1.18902	1.08802
ARPC3	4.06771	2.21562
ARPC4	4.76155	3.91702
ARPC5	1.15701	0.30458
ARPC5L	0.753899	0.319593
ASNS	-0.29915	0.184026
ATAD1	0.402766	0.654149
ATIC	4.23962	1.80666
ATL3	2.67208	0.99356
ATP1A1	3.52143	1.44792
ATP1B1	-0.98654	0.292786
ATP2A2	2.55843	1.08128
ATP2B1	1.91062	0.98098
ATP5F1A	1.6705	1.01476
ATP5F1B	3.84219	0.914187
ATP5F1C	0.213673	0.056118
ATP5H	4.11843	2.72286
ATP5I	2.62331	2.28419
ATP5J	-0.81344	0.810408
ATP5MG	1.3489	0.604027
ATP5O	-0.97184	0.796257
ATP5PB	3.97373	2.27436
ATP6V1B2	0.365701	0.121811
B4DLN1_HUMAN	3.72326	3.23242
BANF1	4.02238	1.34739
BASP1	3.3995	1.8623
BCAP31	1.76106	1.37047
BLVRB	0.177839	0.052642
BSG	2.06414	1.26755
BTF3	3.13235	1.64774
BUB3	0.484921	0.21144
C11orf68	1.47822	0.561499
C1orf123	1.78882	0.784563
C1QBP	2.71142	0.675303
C20orf27	0.716486	0.36134
C4B	0.651418	0.286534
C7orf50	1.26675	0.524448
CACYBP	3.09121	1.26476
CAD	1.06969	2.97459
CALB2	1.45808	1.09731
CALD1	2.83398	2.86125
CALM3	4.1007	1.03431
CALR	2.23821	1.84266
CALU	3.57309	2.07976
CANX	3.83922	1.73235
CAP1	3.1161	2.03796
CAPG	5.90568	3.29288
CAPN1	1.84515	0.579912
CAPN2	2.08481	1.36342
CAPNS1	4.04754	1.34575
CAPRIN1	5.52757	2.6552
CAPZA1	1.70022	2.06707
CAPZB	2.35387	1.46619
CARM1	0.908165	0.427609
CARS	2.3815	1.86507
CAST	1.0222	0.421731
CAT	0.682109	0.157814
CBR1	3.72102	3.05791
CBX3	4.02648	3.35672
CCDC58	0.465604	0.356271
CCT2	1.99668	2.07681
CCT3	2.666	1.33891
CCT4	2.58406	1.30797
CCT5	2.78488	1.24387
CCT6A	2.5326	2.25909
CCT7	1.17244	0.422302
CCT8	2.40577	1.02913
CD2AP	1.73865	0.608332
CD44	3.46669	1.62865
CD74	1.805	0.733311
CDC37	4.40577	3.85965
CDK1	3.12375	1.88864
CDV3	2.23521	0.804989
CERS2	0.939903	1.66586
CFL1	0.485772	0.735141
CIRBP	2.77681	1.10984
CKAP4	2.37426	2.66339
CKAP5	1.78593	0.679869
CKB	2.39549	1.44346
CLIC1	4.56709	2.70563
CLIC4	2.96631	1.32262
CLPTM1	0.991669	0.435946
CLTA	1.36374	0.548324
CLTC	2.83837	0.773664
CLU	1.17486	0.249865
CMPK1	3.78659	3.29629
CNDP2	1.65498	0.447575
CNN2	2.44978	1.01249
CNN3	3.43297	1.23637
COLGALT1	-0.03729	0.033649
COPA	0.015582	0.009875
COPB1	0.895111	0.962649
COPE	1.46257	0.452853
COPG1	0.975259	0.328802
COPS4	1.82175	1.52989
CORO1B	1.40918	0.425946
CORO1C	2.23516	3.87548
CORO7-PAM16	-0.57124	0.104356
COTL1	3.13944	1.22262
COX4I1	3.07873	1.62199
COX5A	1.50425	0.71855
COX5B	3.71927	2.09358
COX6C	1.72372	1.00572
CPD	2.78701	2.31978
CPNE1	2.28536	0.386425
CPNE3	1.24884	0.413107
CPOX	4.85416	2.23999
CPSF7	1.16628	0.521186
CRKL	-0.01856	0.005164
CS	3.98948	2.94025
CSDE1	-0.63863	0.815437
CSE1L	4.85995	2.31431
CSRP1	2.64105	1.72856
CSTB	2.94315	0.710055
CTNNA1	0.643692	0.29868
CTPS1	2.0365	1.2218
CTSB	1.22814	0.47467
CTSD	0.176378	0.258314
CTSZ	2.78632	1.36903
CTTN	0.717446	0.951369
CUL4B	0.36698	0.157923
CYB5B	4.07407	3.36289
CYB5R3	4.03297	2.14346
CYC1	2.62715	1.24099
CYFIP1	-0.60449	0.21739
DARS	2.44053	1.37407
DBI	1.19961	0.447485
DBNL	0.669329	0.314107
DCD	-0.20642	0.065568
DCTN2	1.90922	2.53067
DDAH1	1.94776	0.642969
DDB1	2.66253	2.12821
DDOST	4.24221	2.4674
DDX19A	1.84431	1.55778
DDX39B	3.12171	0.955546
DDX3X	1.29677	0.666251
DDX5	0.318211	0.321438
DECR1	1.69404	0.426249
DEK	0.763725	1.31672
DHX15	1.87542	1.04833
DHX9	-0.66372	0.939531
DIAPH1	1.06633	0.45051
DLD	1.18821	0.990581
DNAJB1	2.59922	1.32115
DNAJB11	2.9274	1.63751
DNAJC19	-1.56525	1.28215
DNAJC8	1.17543	0.788231
DNM1L	1.09658	0.977574
DNM2	1.31102	0.613859
DPM1	-2.65417	0.629078
DPP9	0.987186	0.710761
DPYSL2	1.03851	0.407432
DSG1	-1.00916	0.199154
DSP	1.51387	1.11988
DTYMK	3.74604	2.4123
DUSP3	0.92739	0.489582
DUT	1.45833	0.743156
DYNC1H1	0.062255	0.018937
DYNC1I2	-1.85737	0.350996
ECE1	1.43001	1.14282
ECHS1	1.18499	0.390778
ECI1	1.59427	0.99343
ECI2	0.500724	0.15607
ECPAS	1.13491	0.661945
EEF1A1	1.78342	1.76391
EEF1B2	1.14657	0.609837
EEF1D	1.40748	1.08012
EEF1G	3.35268	1.32067
EEF2	2.43103	1.97217
EFHD2	1.42522	0.521183
EFTUD2	1.10571	0.637208
EHD1	3.0802	1.14491
EIF1AX	1.28872	0.328412
EIF2S1	3.60286	1.4315
EIF2S2	2.6207	0.744301
EIF2S3	2.51297	2.4382
EIF3A	-0.61646	0.812667
EIF3B	-0.65278	0.184938
EIF3C	4.0088	3.33721
EIF3D	-0.19843	0.093189
EIF3F	3.6523	2.75577
EIF3G	2.44759	0.575317
EIF3I	2.91642	2.50742
EIF3L	1.73561	0.971704
EIF4A1	2.89501	2.1492
EIF4A3	1.58622	0.746432
EIF4B	0.836594	0.576771
EIF4E	2.01868	0.747217
EIF4G1	2.56932	1.60602
EIF4G2	2.30169	1.15352
EIF4H	4.2608	2.7728
EIF5	0.917381	0.339519
EIF5A	2.19598	1.97404
EIF5B	4.14186	1.3208
EIF6	3.19679	1.06876
ELAVL1	1.93498	1.66644
ELOB	1.30001	0.568617
ELOC	1.69076	0.669975
ENO1	2.3762	1.70171
EPHX1	0.641984	0.200004
EPRS	1.44919	1.59422
EPS8L2	-0.05836	0.041478
ERAP1	1.24725	1.0226
ERH	2.07433	1.46022
ERO1A	4.07404	1.94566
ERP29	2.34673	0.698303
ERP44	2.17545	1.0114
ESYT1	3.07671	2.00006
ESYT2	2.41082	1.27734
ETFB	2.12379	1.20706
EWSR1	-1.13473	1.31369
EZR	4.83842	2.61133
FAM129B	3.23999	1.76745
FAM3C	2.72342	2.64954
FAM50A	2.83991	1.57481
FARSA	0.884181	0.867256
FARSB	1.05302	1.20674
FASN	-0.77432	0.631558
FAU	0.873002	0.291042
FBL	4.52387	3.05244
FEN1	3.44309	1.78063
FH	6.39246	4.54842
FKBP1A	3.2256	1.37759
FKBP2	2.51184	0.896117
FKBP3	3.06114	0.934322
FKBP4	4.77728	3.01125
FLG2	0.10074	0.015112
FLNA	0.948653	1.18343
FLNB	1.11291	1.20938
FLNC	-0.62749	1.17004
FN1	2.13114	0.612649
FUBP1	3.42785	2.14977
FUBP3	2.10051	1.26699
FUS	-0.01836	0.015082
FXR1	6.17745	0.837545
G3BP1	1.82058	1.70937
G3BP2	1.58209	0.989688
G6PD	3.01869	1.46205
GALNT7	-0.06919	0.021312
GANAB	4.97182	1.89598
GAPDH	1.83042	1.6962
GARS	1.21127	0.442431
GART	3.26947	1.82569
GBE1	0.10236	0.033117
GCLM	2.00643	1.41456
GCN1	2.04649	1.41855
GDI1	2.48711	1.08776
GDI2	4.87795	2.39837
GGCT	1.09444	0.458232
GIPC1	0.594611	0.252388
GLO1	3.91203	2.1655
GLOD4	1.5957	1.15293
GLRX3	1.20908	0.320009
GLS	1.8915	1.05208
GLUD1	0.862155	1.37997
GMFB	1.46239	0.393504
GMPS	0.90903	0.310949
GNA11	0.885475	0.51808
GNAI2	1.64428	0.51151
GNB2	1.25374	0.677597
GOT2	4.07706	1.28762
GPD2	1.99228	1.32521
GPI	4.544	1.41904
GRB2	1.13566	0.356753
GRPEL1	3.96798	2.47295
GSN	2.99072	2.90057
GSS	1.0601	0.483292
GSTM3	1.79984	1.07117
GSTO1	3.50847	1.17561
GSTP1	5.39408	1.60968
GTF2I	3.00209	2.8009
H3F3B	-0.84009	0.515482
HADH	0.605794	0.135513
HADHA	0.341492	0.187189
HADHB	1.54378	1.07667
HARS	1.60418	1.29046
HBA1	0.73024	0.141864
HDAC6	7.92113	2.9471
HDGF	3.77291	1.08686
HDLBP	2.18952	1.72003
HEBP1	1.37541	0.393682
HIBADH	2.04402	0.519111
HINT1	4.35339	1.2652
HIST1H1C	-0.87883	0.364587
HIST1H2AJ	0.728903	0.098428
HIST1H2BM	-1.33904	1.20762
HIST1H4A	-1.85589	3.34522
HIST2H2AC	1.41436	0.21753
HK1	2.11955	1.28171
HLA-A	2.025	1.83414
HLA-B	2.63741	0.707406
HLA-C	1.01758	0.936451
HLA-C	1.19438	0.949234
HLA-DRA	-0.04878	0.01934
HLA-DRB1	1.06079	0.540678
HLA-G	-1.15955	0.369463
HMGA1	0.177055	0.06894
HMGB1	3.25367	2.17236
HMGB2	3.46807	1.16245
HMOX2	0.432859	0.273867
HNRNPA0	1.79195	0.206454
HNRNPA1	2.42135	2.555
HNRNPA2B1	0.794594	1.80915
HNRNPA3	0.531687	0.632852
HNRNPAB	6.48999	3.06517
HNRNPC	1.01094	0.970789
HNRNPD	6.46619	2.74687
HNRNPDL	2.08409	0.482806
HNRNPF	2.20244	1.55764
HNRNPH1	0.931566	1.50724
HNRNPH3	2.6933	3.12675
HNRNPK	3.56848	2.25844
HNRNPL	3.20693	0.890075
HNRNPM	2.087	3.22814
HNRNPU	3.07091	3.14905
HNRNPUL1	1.85874	0.6768
HPCAL1	2.46449	0.68721
HPRT1	0.839736	0.212255
HRNR	-1.2471	0.181423
HSD17B10	1.10603	0.395039
HSD17B12	-0.54762	0.165716
HSD17B4	-0.84562	0.190752
HSD3B2	1.3537	0.519104
HSP90AA1	2.44195	1.9287
HSP90AB1	1.47427	1.17411
HSP90B1	1.26415	2.25208
HSPA1B	2.87805	3.03794
HSPA4	3.11311	1.62804
HSPA5	1.30326	2.13198
HSPA8	1.41563	1.79379
HSPA9	2.38927	2.44681
HSPB1	2.81168	1.51723
HSPD1	2.5759	1.60902
HSPE1	1.8285	1.73606
HSPH1	3.18541	1.55894
HUWE1	0.1449	0.053264
HYOU1	5.04143	1.39165
IARS	-0.50245	0.14056
IARS2	2.29416	1.0672
ICAM1	2.30406	0.972683
IDH1	-0.18512	0.030445
IDH2	0.70303	0.198575
IGHG1	-2.97676	1.11115
IGKC	-1.25893	0.481304
ILF2	3.03454	1.10432
ILF3	2.48484	1.78859
IMMT	-0.52539	0.449686
IMPDH2	1.59442	1.15596
IPO5	1.39081	0.486203
IPO9	0.452039	0.214301
IQGAP1	3.01842	2.24156
IRF2BP2	0.60368	0.715887
ISG15	1.32918	2.0001
ITGA2	2.08133	1.12471
ITGA3	1.05128	0.784071
ITGA6	0.822733	0.419864
ITGB1	2.84031	1.01974
ITIH2	1.33981	0.863481
JPT1	2.34324	0.765133
KARS	0.406289	0.400255
KHDRBS1	4.03752	3.20994
KHSRP	4.02047	1.22834
KIF1BP	1.00316	1.94893
KIF27	2.85433	0.525443
KPNA2	1.94617	0.945217
KPNB1	1.50003	0.721223
KRT1	-1.2792	0.284231
KRT10	-1.83297	0.4067
KRT14	1.57503	0.683569
KRT16	0.887875	0.172062
KRT18	-0.70335	0.957562
KRT19	-0.16992	0.025564
KRT19	0.724579	0.411012
KRT2	-1.89303	0.533766
KRT5	-1.16124	0.158737
KRT6A	0.573056	0.086083
KRT7	1.26501	0.46113
KRT8	-0.93403	0.234403
KRT9	-0.91169	0.176803
LACTB	0.428348	0.120293
LAP3	3.86226	2.52609
LARS	1.90565	1.45548
LASP1	3.57515	2.27747
LBR	2.7338	3.90597
LDHA	2.61937	1.52109
LDHB	3.86925	1.88322
LETM1	2.3676	0.549529
LGALS1	3.48185	1.03461
LGALS3	5.06973	3.82028
LIMA1	2.65071	1.19148
LIN7C	0.597584	0.715255
LMAN1	4.08234	3.75372
LMAN2	2.97876	1.172
LMNA	-0.21756	0.194859
LONP1	3.14582	1.90313
LRPAP1	3.1251	1.38793
LRPPRC	3.19268	1.19865
LRRC59	0.02493	0.032833
LSM3	1.03027	0.426365
LTA4H	1.39585	0.522254
M6PR	0.255407	0.117826
MANF	2.42865	1.10089
MAP1B	-1.99034	0.405567
MAP2K2	3.44526	1.12296
MAP4	2.8417	0.837479
MAPK14	1.00388	0.388874
MAPRE1	2.82835	1.75898
MARCKS	3.82026	1.51346
MAT2A	4.93692	1.87331
MAT2B	1.40859	0.94935
MATR3	0.5597	0.18387
MCAM	1.07237	0.474893
MCFD2	1.65305	0.482891
MCM3	1.94456	2.47297
MCM7	1.5027	2.64496
MCMBP	0.517586	0.528814
MCTS1	2.07598	0.879268
MDH1	2.14399	0.974852
MDH2	3.3023	1.16792
MIF	6.10456	2.99103
MKI67	1.31329	0.506877
MLEC	2.71967	0.99949
MMGT1	1.28105	0.985813
MRPL11	2.67519	1.96175
MSN	3.77424	2.8606
MTDH	4.22119	2.35683
MTHFD1	4.08972	1.85284
MVP	4.45179	1.65909
MYDGF	3.21746	1.04641
MYH6	0.945971	0.315316
MYH9	6.08084	2.65772
MYL12A	7.69869	2.91366
MYL6	6.75104	1.78672
MYO1C	2.22386	0.795899
MYOF	0.91294	0.537809
NAA50	1.7526	1.98405
NACA	4.88104	3.9376
NADK2	0.220895	0.104812
NAMPT	4.16231	1.67685
NANS	3.18778	0.929194
NAP1L1	3.77227	1.96397
NARS	8.5378	3.10734
NCEH1	3.39696	2.41021
NCL	1.71881	1.00493
NCLN	1.20429	0.844379
NDC80	1.11286	0.935949
NDRG1	4.04293	2.6784
NDUFAF2	1.88912	2.09124
NIT2	1.20116	0.554651
NME1	1.55158	0.904477
NME2	4.21304	2.08561
NNMT	2.13041	1.04022
NNT	3.92359	2.42202
NOMO2	1.60607	0.617252
NONO	1.0844	1.5226
NPEPPS	2.05529	1.04487
NPM1	3.07468	2.45855
NSFL1C	2.13732	1.02656
NSUN2	2.02784	0.970182
NUCB1	0.996178	0.348707
NUCB2	0.206831	0.116202
NUCKS1	1.40811	0.783249
NUDC	2.20085	1.17349
NUDT2	0.221927	0.152009
NUDT21	0.647674	0.124537
NUP153	0.79728	1.22655
NUTF2	1.97969	0.463338
OAT	1.81648	0.729296
OCIAD1	2.4241	0.82803
OGDH	-1.9185	0.846013
OLA1	3.82141	1.86495
OTUB1	2.55011	0.895783
OXSR1	2.73432	3.12817
P4HA1	1.9491	1.1458
P4HB	3.90788	2.03314
PA2G4	2.3923	1.26873
PABPC1	4.99245	4.45059
PABPC4	-1.33817	0.310727
PACSIN2	2.18257	0.751664
PAFAH1B2	4.19722	1.89053
PAFAH1B3	2.38604	0.981161
PAICS	1.5064	0.840255
PAK2	4.13918	2.29098
PALLD	1.51256	0.600238
PARK7	3.16139	1.37261
PARP1	0.877371	1.17226
PARVA	2.23718	0.992326
PBK	0.645143	0.849257
PC	2.04157	0.808146
PCBP2	2.87531	1.30654
PCMT1	5.91211	2.66078
PCNA	3.53211	1.63916
PCYT1A	0.920406	0.532799
PDAP1	2.31647	0.681625
PDCD10	0.458312	0.19737
PDCD5	3.83364	1.66257
PDCD6IP	4.82492	2.19932
PDE12	1.69598	1.69365
PDHA1	4.53742	3.86645
PDHB	1.69603	0.754635
PDIA3	5.89973	1.92538
PDIA4	3.30689	1.47094
PDIA6	4.74267	1.52611
PDLIM5	2.04808	2.10915
PDXK	0.795379	0.483686
PEBP1	4.84598	2.05303
PFAS	1.24719	0.618078
PFDN1	1.58809	1.41479
PFDN2	2.79442	2.75992
PFDN5	1.82617	0.70714
PFDN6	1.26423	1.12739
PFKL	1.7833	0.730697
PFKP	3.04197	1.81504
PFN1	1.81566	1.05732
PGAM1	2.97061	1.51373
PGD	3.47385	0.855095
PGK1	3.74074	0.982627
PGLS	3.46442	0.823163
PGM1	5.28146	2.56796
PGM2	1.89054	0.852619
PGRMC2	0.952091	0.257295
PHB	3.10153	0.684855
PHB2	0.213595	1.06356
PHF6	1.17114	0.860458
PICALM	1.5594	0.590216
PIN1	1.49113	0.462395
PIN4	6.66055	5.0204
PITPNB	0.63733	0.247921
PITRM1	0.686909	0.164181
PKM	2.7742	1.25083
PLEC	-2.02669	0.401643
PLIN3	3.69974	2.52503
PLOD1	0.421172	0.329769
PLOD2	3.05838	0.946584
PLOD3	1.80436	0.703839
PLS3	1.95844	0.420592
PNP	2.59969	0.775565
POFUT1	2.50577	0.87555
POLE3	1.01433	0.48132
PPA1	4.38949	2.15199
PPA2	0.927039	0.287636
PPIA	2.80376	1.20764
PPIB	3.27503	1.763
PPIF	1.96167	0.426363
PPP1CA	1.83633	2.01064
PPP1CC	0.534842	0.251872
PPP2R1A	3.23084	0.926665
PPP5C	1.16872	0.472512
PRDX1	2.82827	1.45485
PRDX2	3.33271	1.66369
PRDX3	2.74435	0.821294
PRDX5	1.68752	0.470288
PRDX6	3.08843	2.3781
PRKACA	0.245693	0.078233
PRKCSH	2.66078	1.47527
PRKDC	1.26924	1.86912
PRMT1	3.07066	1.51761
PRMT5	0.600639	0.488527
PRPS1	0.721071	0.354399
PRPS2	3.17431	0.970903
PRSS1	-1.696	0.301133
PRSS3	-0.72344	0.103037
PSAT1	1.3512	0.430242
PSMA1	2.35763	2.29739
PSMA3	1.22769	0.971616
PSMA4	1.70742	0.837479
PSMA5	4.07	1.70621
PSMA6	3.03345	2.90421
PSMA7	2.27809	1.7618
PSMB1	2.27627	0.824958
PSMB2	4.37124	2.39866
PSMB4	4.76807	3.69591
PSMB5	3.35904	2.60048
PSMB6	1.21236	0.749179
PSMB8	3.90334	3.43249
PSMC1	0.158056	0.066345
PSMC2	2.39336	2.22604
PSMC3	1.02081	0.366084
PSMC4	-0.10341	0.035715
PSMC5	0.720019	0.786604
PSMC6	2.12331	1.38389
PSMD1	0.330685	0.087274
PSMD11	2.81678	0.871537
PSMD12	0.714703	0.384253
PSMD13	0.813787	0.568016
PSMD2	2.17733	1.6263
PSMD3	1.57425	1.38661
PSMD5	1.1909	0.484853
PSMD6	0.845715	0.395552
PSMD7	0.895133	0.459504
PSMD8	0.811189	0.218309
PSME1	2.18284	1.11632
PSME2	4.1838	3.12379
PSME3	0.010959	0.004836
PTBP1	5.43488	2.95633
PTMA	0.86453	0.646814
PTPA	1.4257	0.754431
PTPN1	2.14456	0.752383
PUF60	5.06574	2.99826
PYCR1	2.90988	1.44043
PYCR2	1.08114	0.470596
PYGB	1.3795	0.702243
QARS	0.909362	1.24675
RAB10	1.67164	0.655822
RAB11B	3.19762	1.00074
RAB11FIP5	1.11328	1.05026
RAB18	0.265703	0.072396
RAB1B	-0.066	0.050024
RAB2A	3.16581	0.937092
RAB34	1.32822	0.978825
RAB5C	1.77781	0.371064
RAB6A	3.63491	2.31896
RAB7A	3.40541	1.48467
RAC1	3.67473	2.22735
RAC2	0.820283	0.350766
RACK1	2.86139	1.98562
RAD23A	1.30509	0.484885
RAD23B	4.47115	1.83435
RALA	1.84964	0.933549
RAN	0.739903	2.0142
RANBP1	3.88297	1.08023
RAPH1	0.906453	0.565903
RARS	2.25062	2.16371
RBBP7	1.81696	0.729414
RBM12	1.67694	1.24042
RBM14	2.4153	2.0138
RBM3	3.53412	1.5372
RBM8A	1.53198	0.388977
RCC1	3.94317	3.36924
RCC2	2.73954	1.60247
RCN1	2.24815	1.3421
RDH11	0.622865	0.251374
RDX	3.38826	1.96915
REXO2	1.81748	0.762915
RGS10	0.089813	0.036477
RHOA	0.294114	0.189649
RNH1	2.90486	1.64463
RPA2	1.23565	0.39809
RPA3	0.720755	0.300413
RPL10	2.37368	0.88913
RPL10A	3.23958	0.907442
RPL11	2.10897	0.655448
RPL12	3.53139	2.62903
RPL13	4.19019	2.36324
RPL13A	3.7432	1.5962
RPL14	0.654043	0.208184
RPL15	1.35114	1.19136
RPL17	2.47909	0.797693
RPL18	2.90991	1.89551
RPL18A	1.61078	1.17775
RPL19	1.93155	0.800806
RPL21	2.36336	0.827978
RPL22	3.08274	2.82742
RPL23	2.99282	1.53828
RPL23A	1.44079	1.78963
RPL24	3.25542	0.825693
RPL26	3.03963	3.52162
RPL27	3.27087	0.889989
RPL27A	2.28189	1.31118
RPL28	3.06259	2.09496
RPL29	1.19922	0.909259
RPL3	1.67207	0.586729
RPL31	2.87935	1.04239
RPL32	1.54817	0.75236
RPL35	1.64642	0.96352
RPL35A	2.69378	1.67196
RPL36	1.56916	0.474144
RPL37A	2.64351	1.18983
RPL38	2.01104	0.483685
RPL4	2.51666	0.595828
RPL5	2.20199	2.43461
RPL6	1.7842	0.565869
RPL7	2.47886	1.28801
RPL7A	1.63815	0.822208
RPL8	3.37413	1.05398
RPL9	1.6935	0.533387
RPLP0	3.28391	0.875888
RPLP2	4.24501	1.30014
RPN1	3.90202	1.75974
RPN2	2.98483	0.784851
RPS10	3.07583	2.72852
RPS11	3.46337	1.43965
RPS13	3.51149	2.05482
RPS14	3.81908	2.17003
RPS15	3.92581	2.96916
RPS15A	2.6381	1.26719
RPS16	1.65873	0.664871
RPS17	1.3654	0.321522
RPS18	2.37849	0.503445
RPS19	0.342628	0.076674
RPS2	2.8804	1.90088
RPS20	2.85398	2.16703
RPS21	1.69816	0.455993
RPS23	0.142698	0.109397
RPS24	1.47819	0.558863
RPS25	2.77705	0.772566
RPS26P11	2.22014	1.06667
RPS27	4.21691	2.38103
RPS27A	6.13728	2.25603
RPS28	2.79603	0.763197
RPS29	0.844505	0.314041
RPS3	3.9907	3.06865
RPS3A	1.48417	0.542394
RPS4X	1.45192	1.16531
RPS5	-0.51346	0.287045
RPS6	2.15958	0.71072
RPS7	2.41409	0.69093
RPS8	3.15962	1.1506
RPS9	1.41146	0.614237
RPSA	3.9817	1.75564
RRBP1	2.49972	3.05149
RTCB	0.872033	0.266059
RTN4	0.678061	0.18636
RUVBL2	2.31586	2.46825
S100A4	1.29357	0.422855
S100A6	3.28869	2.11925
S100A9	-1.41668	0.511402
S100P	1.38837	0.428629
SAE1	0.712435	0.452173
SAMHD1	1.03785	0.486746
SAR1A	4.08133	2.4222
SARS	3.02636	1.6392
SBDS	1.66208	0.647489
SCCPDH	0.850558	0.296328
SCFD1	2.54445	1.68346
SCO1	0.436176	0.155111
SCP2	0.422852	0.197611
SDF2	2.34376	1.39296
SDF2L1	1.87322	1.10432
SDHA	2.16671	1.19428
SEC22B	1.06341	0.331953
SEC23A	0.59325	0.314259
SEC31A	1.22525	0.773022
Sep-02	1.34636	0.453147
Sep-09	3.06352	3.49675
SERBP1	1.0964	0.23214
SERBP1	1.3579	2.44684
SERPINB1	3.73689	1.37981
SERPINB7	1.34145	0.457041
SERPINB9	3.43796	2.53739
SERPINH1	1.17256	0.715901
SET	4.915	2.51638
SF1	2.6351	0.852444
SF3A1	1.10257	0.359306
SF3B2	1.00444	0.432732
SF3B3	2.67889	0.884791
SFN	2.56566	1.42424
SFPQ	0.851185	1.01563
SFXN1	1.06395	0.41186
SFXN3	0.986114	0.429049
SGTA	1.28775	0.56653
SH3BGRL3	1.56901	0.363197
SH3GLB1	0.526375	0.258746
SH3KBP1	1.70595	1.08759
SHMT2	4.40243	2.13683
SKP1	0.441925	0.117436
SLC16A3	1.59526	0.394941
SLC1A5	2.4121	0.946434
SLC25A1	0.96273	1.41824
SLC25A11	1.47494	0.604919
SLC25A22	1.83518	0.857709
SLC25A24	1.42887	0.382956
SLC25A3	0.567054	0.632984
SLC25A4	2.80515	2.26155
SLC25A6	-0.20969	0.213486
SLC2A1	1.10626	0.395274
SLC3A2	4.4948	2.01019
SLC9A3R1	0.734969	0.291408
SLIRP	-0.66232	0.243383
SMC4	0.115784	0.049807
SMS	5.09304	2.34207
SND1	3.87132	1.32879
SNRPA	0.297622	0.086099
SNRPD1	3.8199	3.67094
SNX2	1.79461	0.64386
SNX3	2.5323	0.98274
SOAT1	1.19411	0.354046
SOD2	4.06522	1.47512
SPART	0.650925	0.443442
SPATS2L	0.774175	0.284562
SPCS2	0.914493	0.346012
SPTBN1	4.04545	4.74978
SQSTM1	0.444644	0.120319
SRI	1.17996	0.525808
SRM	0.391647	0.500086
SRP14	1.71101	0.639815
SRP54	1.04746	0.378826
SRP68	0.365602	0.105849
SRP9	3.41004	1.8823
SRPK1	0.275124	0.082315
SRPRB	1.24458	0.563529
SRSF3	-0.54769	0.398868
SSB	2.59161	0.73762
SSBP1	3.41608	1.01172
SSR1	2.93206	2.83799
SSR4	3.0488	0.933651
SSRP1	2.27458	3.00647
ST13	2.26503	1.334
STAT3	0.659686	0.210503
STAU1	0.423161	0.18922
STIP1	3.69239	1.78078
STK26	1.0632	0.822177
STMN1	3.35413	0.855872
STMN2	0.551181	0.344138
STOML2	4.28839	2.60831
STRAP	3.14104	2.82956
STT3A	2.19658	2.27899
STXBP2	1.02039	1.86014
SUB1	4.21255	2.68216
SUCLG1	0.002839	0.000982
SUMF2	0.010678	0.002088
SUPT16H	-0.90499	0.189352
SYNCRIP	2.2429	0.811146
TAF15	0.673715	0.207042
TAGLN2	3.65352	1.00385
TALDO1	3.5301	1.21985
TAP2	1.5736	0.974451
TAPBP	1.76915	1.09357
TARDBP	0.993824	0.526667
TARS	3.27103	2.07823
TBCA	2.28304	0.949434
TBCE	-0.34356	0.33028
TCERG1	1.39483	0.875356
TCP1	2.90016	1.67179
TES	1.27007	0.699763
TFAM	1.6449	0.675986
TFG	0.454023	0.205388
TFRC	3.42662	1.85262
TGM2	2.36858	1.83801
THBS1	1.59424	1.10039
TIMM13	1.53545	0.539788
TIMM44	2.22448	1.1626
TIMM8B	0.461796	0.216775
TIMM9	2.15592	1.14476
TKT	3.6665	1.70849
TLN1	2.34366	1.62347
TMBIM1	2.3532	0.621319
TMED10	3.6111	1.68029
TMED4	1.42048	0.426923
TMED5	0.39539	0.28677
TMED7	2.08507	1.45989
TMED9	2.08899	0.479597
TMEM43	2.16937	0.514953
TMOD3	4.36005	3.24426
TMPO	2.03957	0.896106
TMSB4X	2.82188	1.89572
TMX1	2.62647	0.825974
TNPO1	0.773809	0.59857
TOMM40	0.657536	0.236563
TOMM70	1.8287	0.626769
TOP1	2.07757	0.586425
TOP2A	2.21634	1.35998
TOR1AIP1	2.4283	1.08703
TOR1AIP2	0.140898	0.052856
TPD52L2	0.047808	0.014939
TPI1	3.5153	2.17517
TPM3	3.56598	1.59737
TPM4	2.97394	1.12531
TPT1	1.83665	0.916621
TRAM1	0.060139	0.019538
TRAP1	2.54846	0.973145
TRIM21	-5.41703	3.42037
TRIM28	3.16894	0.611386
TRIP10	-0.30213	0.079538
TRMT112	1.61278	0.933483
TTLL12	0.497895	0.325471
TTR	0.864049	0.422824
TUBA1B	1.00664	2.27544
TUBB	3.77439	0.917923
TUBB2A	1.73406	0.557261
TUBB4B	1.53141	1.72333
TUFM	0.469886	0.131465
TWF1	0.91497	0.264852
TWF2	1.00595	0.266823
TXLNA	1.68211	0.679124
TXN	3.57187	1.19634
TXNDC12	3.66133	2.80985
TXNDC5	5.11342	2.40297
TXNDC9	0.357655	0.159432
TXNL1	0.508412	0.146281
TXNRD1	-0.96115	0.764646
U2AF2	3.21648	1.0834
UBA1	3.24849	1.59417
UBA6	0.653992	0.527502
UBAP2L	-0.78584	0.284551
UBE2C	1.17591	0.51968
UBE2N	3.73781	1.29983
UBE2V1	3.37094	1.28112
UBQLN1	2.29879	0.807253
UCHL3	2.47411	1.02867
UGDH	0.869139	0.256265
UGP2	2.21813	2.21977
UPF1	2.11194	0.899867
UPP1	1.31553	0.606492
UQCR10	3.11077	1.56965
UQCRB	2.06428	1.30703
UQCRC1	3.38238	2.02402
UQCRC2	0.725903	0.327166
UQCRQ	1.67232	0.478555
USO1	2.08759	1.10658
USP14	1.74814	1.00838
VAMP3	2.71758	1.00643
VAMP8	0.777997	0.700483
VAPA	3.45573	1.35019
VAT1	4.499	2.06807
VCL	5.42955	3.0654
VCP	1.26713	1.82951
VDAC1	1.77618	0.837445
VDAC2	3.20603	0.808836
VIM	2.57641	1.08945
VPS26A	0.931639	0.354941
VPS29	0.856965	0.492233
WARS	1.44687	0.589407
WBP2	-0.046	0.030643
WDR1	4.34121	1.27125
XPO1	0.927994	0.423631
XPO5	0.936535	0.420969
XRCC5	3.80932	3.15317
XRCC6	3.44947	2.02852
YAP1	1.81431	1.00874
YBX1	3.11485	2.85998
YKT6	1.44984	0.958875
YWHAB	2.89165	1.90834
YWHAE	3.08539	1.88846
YWHAG	3.16271	2.24076
YWHAQ	3.72817	3.09095
YWHAZ	2.17313	1.80605
ZMPSTE24	1.44098	0.917489
ZYX	2.0185	1.23553
