# Supplementary material for: Inhibition of HDAC6 alters fumarate hydratase activity and mitochondrial structure
Source: Nat Commun. 2025 Jul 28;16:6923. doi: 10.1038/s41467-025-61897-6 (PMC12304134; doi:10.1038/s41467-025-61897-6)
Supplement: Supplementary file 10 — Source Data 3 [file 41467_2025_61897_MOESM10_ESM.xlsx]

## Sheet: Fig4G
	fc	logp above	logpbelow	fcabove	fcbelow	SELECTED1
	-2.484e-09				0
	0.288026				0.217897
	0.345662				0.76884
	0.666429				0.572497
AAAS	-1.08715	1.26635
AACS	0.704347				0.620786
AAGAB	-0.644268				0.689547
AAK1	0.973703			1.03912
AAMDC	1.26567	1.71508
AAMP	-0.296858				0.200351
AAR2	0.364417				0.256843
AARS1	0.82713				0.793616
AARS2	0.799125				0.751821
AARSD1	0.783464				0.729086
AASDHPPT	-0.159668				0.0987118
AASS	0.272863				0.181349
AATF	-0.690129			1.39649
ABCB10	-0.127469				0.0772001
ABCB6	-0.536232				0.422503
ABCB7	-0.965156			1.02344
ABCC1	-0.434055				0.319979
ABCC4	0.796066				0.747345
ABCD1	-0.75784				0.745541
ABCD3	-0.0141386				0.00796339
ABCE1	0.825101				0.790538
ABCF1	0.139851				0.0853722
ABCF2	-0.352365				0.246432
ABCF3	0.13313				0.0809213
ABHD10	-0.743413				0.672936
ABHD11	-0.52259				0.40809
ABHD12	0.351035				0.245293
ABHD14B	0.114266				0.0686226
ABHD16A	0.569323				0.458448
ABHD3	0				0
ABHD4	-0.375552				0.266595
ABHD5	0.3476				0.29538
ABHD6	-0.441744				0.327273
ABI1	1.41359	2.21359
ABI2	0.435397				0.321247
ABL1	0.462343				0.34714
ABL2	0.218685				0.140393
ABLIM3	0.0580094				0.0396595
ABR	0.630327				0.528539
ABRACL	-0.102673				0.105977
ABRAXAS1	0				0
ABRAXAS2	0.867683				0.85686
ACAA1	0.0125196				0.00704421
ACAA2	0.429433				0.315626
ACACA	0.458016				0.342926
ACAD10	0.183499				0.206354
ACAD8	-0.1168				0.0702577
ACAD9	0.251581				0.164944
ACADM	-0.0535694				0.0309452
ACADS	-0.121122				0.0814325
ACADSB	0.726808				0.650463
ACADVL	-0.50811				0.393043
ACAP2	-0.912058				0.93001
ACAT1	1.30172					1.8236
ACAT2	0.085454				0.0503821
ACBD3	0.124137				0.0750222
ACBD5	0.698545				0.613252
ACBD6	-0.387157				0.369883
ACIN1	-0.171488				0.106823
ACLY	-0.938917				0.976431
ACO1	1.39738	2.15131
ACO2	1.63774					3.40888
ACOT13	-0.21435				0.13723
ACOT1;ACOT2	1.24513					1.65636
ACOT7	-0.245768				0.160535
ACOT8	1.23155	1.61869
ACOT9	0.115551				0.0694508
ACOX1	-0.471343				0.378979
ACOX1	0.353061				0.24703
ACOX3	0.0355395				0.020294
ACP1	-1.00067	1.08985
ACP2	0.216429				0.138745
ACSF2	0.795831				0.747001
ACSF3	-0.329551				0.227126
ACSL1	0.389786				0.279247
ACSL3	-0.720641				0.642233
ACSL4	0.148355				0.0910569
ACSL5	0.324662				0.223056
ACSS1	-0.689133				0.601142
ACSS2	0.581138				0.471627
ACSS3	1.33639					2.16738
ACTA1	-0.391563				0.681684
ACTB	-0.466214				0.350927
ACTBL2	-0.643639				0.544525
ACTG1	-0.641322				0.541724
ACTL6A	0.639435				0.539448
ACTN1	-0.231817				0.150078
ACTN2	0.102101				0.0677279
ACTN4	-0.304724				0.206699
ACTR10	-0.955672			1.00625
ACTR1A	-0.0880768				0.0520157
ACTR1B	0.188631				0.118796
ACTR2	0.406092				0.294004
ACTR3	0.112805				0.0676816
ACTR5	0.16626				0.279362
ACTR8	-0.52033				0.504778
ACY1	-0.443622				0.329064
ACYP1	1.18122	1.48641
ACYP2	0.608481				0.502849
ADA	0				0
ADAM10	0.573781				0.463399
ADAM15	-0.522624				0.408125
ADAM17	0.772067				0.712822
ADAM8	0.207875				0.132534
ADAM9	0.498069				0.407869
ADAR	-1.24865	1.66628
ADAR	0				0
ADAT2	-0.781462			1.05008
ADD1	0.198393				0.125725
ADD3	1.52753	2.72635
ADGRE5	0.482443				0.366995
ADGRF5	-0.232442				0.15904
ADH5	-0.426683				0.313048
ADI1	-1.19187	1.51348
ADISSP	-0.0778428				0.0456717
ADK	-0.0323619				0.0184419
ADNP	-0.123451				0.0745753
ADO	-0.417027				0.323127
ADPGK	0.348709				0.243304
ADPRS	0.491287				0.375882
ADRM1	-0.70291				0.618914
ADSL	-0.150833				0.0927247
ADSS2	0.42131				0.308034
AFAP1	-0.591938				0.483838
AFAP1L2	-0.446485				0.331802
AFDN	0.597517				0.490208
AFDN	0.976762			1.04478
AFF1	0.542123			1.16349
AFF4	0.477359				0.361928
AFG2A	-0.0195008				0.0110215
AFG2B	0.154087				0.0949221
AFG3L2	0.519398				0.40475
AGAP3	-0.24857				0.162657
AGFG1	1.20017	1.53492
AGGF1	0.475141				0.383028
AGK	-0.615609				0.511158
AGL	-0.573928				0.463562
AGMAT	0.116407				0.0973153
AGO1	0				0
AGO2	0.233905				0.151632
AGPAT1	-0.0899813				0.0532053
AGPAT2	-0.0034044				0.00190431
AGPAT5	0.211711				0.135311
AGPS	-0.147119				0.0902268
AGR2	-0.0075936				0.00425906
AGTPBP1	-1.08104					1.25312
AGTRAP	1.24458	1.65482
AHCTF1	-0.251955				0.165229
AHCY	0.73696				0.664147
AHCYL1	-0.0055101				0.00308636
AHCYL2	0.557077				0.444981
AHNAK	0.892533				0.897296
AHNAK2	1.24535	1.65699
AHR	0.941304				0.980639
AHSA1	0.291079				0.195725
AIDA	0.788729				0.73668
AIFM1	0.814729				0.774924
AIFM2	0.0916132				0.0542267
AIMP1	0.828705				0.796012
AIMP2	-1.58972	3.08114
AIMP2	0				0
AIP	-1.07732	1.24512
AJUBA	1.11952	1.33845
AK1	0.125422				0.0758614
AK2	-0.0368044				0.0210334
AK3	0.568637				0.457688
AK4	-0.772518				0.71346
AK6	-0.852102				0.981928
AKAP1	1.13729					1.37959
AKAP10	0.420334				0.307127
AKAP13	0.323073				0.221738
AKAP17A	7.4506e-09				0
AKAP8	0.0128634				0.00723926
AKAP8L	0.321245				0.220225
AKAP9	0.485035				0.36959
AKR1A1	0.761272				0.697628
AKR1B1	-0.248225				0.162395
AKR1C3	-0.443873				0.329304
AKR1E2	0.621147				0.814933
AKR7A2	0.124208				0.0750684
AKT1	0.277254				0.184786
AKT1S1	0.290906				0.207007
AKT2	-0.0733825				0.042932
AKTIP	0.146749				0.0948038
ALAD	0.262659				0.173432
ALAS1	1.33888					1.94347
ALB	-0.282867				0.189206
ALCAM	-0.944397				0.986111
ALDH16A1	0.491815				0.376415
ALDH18A1	-0.662841				0.568043
ALDH1B1	0.671631				0.578991
ALDH1L1	0				0
ALDH1L2	0				0
ALDH2	0.84766				0.825219
ALDH3A2	0.554595				0.442276
ALDH4A1	-0.0147928				0.00833538
ALDH5A1	0.37223				0.279796
ALDH6A1	0.887864				0.889598
ALDH7A1	-0.633994				0.532916
ALDH9A1	0.236782				0.15378
ALDOA	-0.129745				0.0786929
ALDOC	-1.31936	1.87944
ALG1	-0.691949				0.604752
ALG10;ALG10B	-0.034562				0.0197235
ALG11	-0.0239157				0.0135551
ALG2	-0.200454				0.127199
ALG3	-0.141012				0.0861451
ALG5	-0.672148				0.579638
ALG6	-0.558101				0.446099
ALG8	0.192281				0.121377
ALG9	0.977922			1.04693
ALKBH1	-0.142816				0.112059
ALKBH3	0.964151			1.11019
ALKBH5	-0.132914				0.0807786
ALYREF	-0.667645				0.574012
AMACR	-0.330181				0.374318
AMBRA1	-0.554921				0.78748
AMFR	0.802136				0.756244
AMOTL1	-0.246384				0.170163
AMOTL2	0.780146				0.724328
AMPD2	0.482131				0.366683
AMZ2	0.149257				0.0916638
ANAPC1	1.28228	1.7642
ANAPC10	1.18112	1.48616
ANAPC2	0.913426				0.932335
ANAPC4	-0.597849				0.490588
ANAPC5	0.255494				0.16793
ANAPC7	0.133195				0.0809642
ANGEL1	0				0
ANK1	0.648592				0.550539
ANK3	0.398072				0.698996
ANKFY1	-0.13488				0.0820768
ANKH	-0.795946				0.74717
ANKHD1	0.868137				0.857588
ANKLE2	-0.520172				0.405559
ANKMY2	-1.0846	1.26081
ANKRD13A	-0.838613				0.811189
ANKRD17	0.5458				0.432751
ANKRD27	0.580004				0.470354
ANKRD28	-0.823938				0.788777
ANKRD44	0				0
ANKRD52	-0.414117				0.301371
ANKRD54	0.086683				0.065024
ANKS1A	0.371086				0.262668
ANKZF1	-0.53564				0.421873
ANLN	-1.68443	3.79093
ANO10	0.47541				0.359994
ANO6	-0.387001				0.276755
ANP32A	0.551345				0.438745
ANP32B	0.0706752				0.0412765
ANP32E	0.0590856				0.0342526
ANTXR1	0.626248				0.731359
ANTXR2	-0.12223				0.0737799
ANXA1	1.26454	1.71179
ANXA11	0.118398				0.071292
ANXA2	-0.0267828				0.015208
ANXA3	-0.876741				0.871447
ANXA4	0.665471				0.571306
ANXA4	0.868574				0.858288
ANXA5	-0.330997				0.228334
ANXA6	0.559147				0.447243
ANXA7	0.622825				0.519641
ANXA8	0.367239				0.293918
ANXA8L1	0.387969				0.27762
AP1B1	-0.0839819				0.0494676
AP1B1	1.08306	1.25746
AP1G1	-0.601483				0.494761
AP1G2	0.0243134				0.013784
AP1M1	0.855268				0.837145
AP1S1	0.450409				0.335571
AP1S2	0.682945				0.593257
AP2A1	-0.465294				0.350025
AP2A2	0.129206				0.0783392
AP2B1	0.587791				0.47913
AP2M1	-0.41799				0.304952
AP2S1	-0.514767				0.399928
AP3B1	-0.604762				0.498542
AP3D1	-0.116616				0.0701391
AP3M1	-0.526795				0.412508
AP3M2	-0.551823				0.439263
AP3S1	-0.0835824				0.0492196
AP4S1	0.684153				0.594792
AP5B1	0.175191				0.115356
AP5S1	-0.348747				0.275463
AP5Z1	0.731559				0.656845
APAF1	-1.10441	1.30434
APBA2	-0.345718				0.319342
APBB1IP	0.983175			1.05672
APBB2	-0.0494093				0.0299017
APEH	-0.71509				0.634878
APEX1	1.17857					1.47975
APH1A	0.888002				0.889825
API5	-0.173356				0.108115
API5	0				0
APIP	0.346408				0.241341
APLP2	0.0054786				0.00306865
APMAP	0.542037				0.428707
APOB	0.0142046				0.00800092
APOBEC3B	0.652593				0.555424
APOBEC3C	-1.34637	1.96873
APOBEC3G	0				0
APOE	-0.264174				0.18464
APOL2	0.0788236				0.0462762
APOO	0.525331				0.410967
APOOL	0.201834				0.128187
APP	0.729831				0.65452
APPBP2	-0.43379				0.478636
APPL1	0.0608665				0.0353253
APPL2	0.98281			1.05604
APRT	0.552869				0.440398
AQR	-0.0578444				0.0335064
ARAF	0.35504				0.24873
ARAP1	0.58959				0.481169
ARB2A	-0.455905				0.584749
ARCN1	0.282385				0.188825
ARF1;ARF3	0.344903				0.240061
ARF4	0.470918				0.355553
ARF5	0.10224				0.0609299
ARF6	0.826625				0.792849
ARFGAP1	-0.21817				0.140017
ARFGAP2	0.260705				0.171927
ARFGAP3	-0.979703			1.05024
ARFGEF1	1.01675	1.12102
ARFGEF2	0.682327				0.592473
ARFIP1	-0.0866353				0.0511172
ARFIP1	0.11314				0.0678971
ARFIP2	0.631098				0.529457
ARFRP1	-1.31565	1.86754
ARGLU1	-0.0395334				0.0266554
ARHGAP1	0.664063				0.569558
ARHGAP10	0.978297			1.04763
ARHGAP11A	0.235702				0.726605
ARHGAP12	0.36887				0.260727
ARHGAP15	0				0
ARHGAP17	0.695855				0.609776
ARHGAP18	0.59375				0.485902
ARHGAP27	0.829943				0.797897
ARHGAP29	0.600937				0.494133
ARHGAP30	0.235702				0.726605
ARHGAP35	-0.278265				0.18558
ARHGAP4	0				0
ARHGAP45	1.05787	1.20407
ARHGAP5	0.490057				0.37464
ARHGAP6	0				0
ARHGDIA	-0.340501				0.236328
ARHGDIB	0.574908				0.464655
ARHGEF1	0.00169925				0.00094947
ARHGEF10	0.159643				0.0986951
ARHGEF12	0.117794				0.0709007
ARHGEF18	0.594053				0.486248
ARHGEF2	0.103545				0.0617591
ARHGEF28	-0.914025				0.933354
ARHGEF7	-0.891142				0.894998
ARID1A	-0.711988				0.63079
ARID1B	-0.266253				0.198342
ARID2	0				0
ARID3A	0				0
ARIH1	0.297562				0.200916
ARIH2	0.58445				0.475355
ARK2N	0.549804				0.437075
ARL1	0.889376				0.892087
ARL14EP	0				0
ARL2	-0.0525497				0.0303364
ARL3	-0.121647				0.0734004
ARL4C	0.44118				0.326735
ARL6	-0.304331				0.271855
ARL6IP1	0.0250109				0.0141858
ARL6IP4	0.795189				0.746065
ARL6IP5	-0.323744				0.222294
ARL8A	0.545284				0.432197
ARL8B	0.816044				0.776893
ARMC1	-0.130306				0.0790615
ARMC10	0.770423				0.710494
ARMC6	-0.316664				0.216448
ARMC8	0.96469			1.02259
ARMCX2	0.365051				0.291711
ARMCX3	-0.389153				0.27868
ARMH3	-1.12683	1.35523
ARMT1	-0.65049				0.552854
ARNT	0.0314744				0.0188194
ARPC1A	0.806751				0.763054
ARPC1B	-1.13862	1.38272
ARPC2	-0.542399				0.429096
ARPC3	-0.2864				0.192003
ARPC4	0.113088				0.0678639
ARPC5	0.667803				0.574209
ARPC5L	-0.864376				0.851577
ARPIN	0.236041				0.153226
ARPP19	-0.449616				0.334808
ARRB1	1.08249	1.25625
ARRB2	-0.0261747				0.0155949
ARSB	0.354842				0.24856
ASAH1	-0.725225				0.648343
ASAP1	-0.197033				0.124755
ASAP2	-0.435476				0.321322
ASAP3	-1.39958	2.15961
ASB3	-0.145898				0.0894084
ASCC1	0.0957509				0.0568262
ASCC2	0.333122				0.230114
ASCC3	0.16007				0.0989857
ASDURF	-0.801956				0.755979
ASF1A	-0.265211				0.325425
ASF1B	0.768366				0.911361
ASH2L	0.306351				0.208019
ASL	0.182093				0.1142
ASMTL	0.0817544				0.0480869
ASNS	0.878106				0.873661
ASPH	0.911905				0.929751
ASPSCR1	0.204558				0.130144
ASRGL1	0				0
ASS1	0.187004				0.117648
ASXL2	0.228574				0.155988
ATAD1	0.433811				0.319748
ATAD3A	0.379264				0.269873
ATAD3B	-1.25008					1.67032
ATE1	0.309023				0.210193
ATF2	-0.597185				0.615475
ATF6B	0.172811				0.120505
ATF7	0.0364572				0.0284387
ATF7IP	0.286198				0.191843
ATG101	-0.703027				0.720155
ATG13	-0.128843				0.087098
ATG16L1	0.136432				0.0831035
ATG2A	0.563175				0.451663
ATG3	0.598605				0.491454
ATG4B	-0.267302				0.177022
ATG5	0.0792759				0.0465552
ATG7	-0.0069376				0.00388953
ATG9A	0.931032				0.962629
ATIC	0.195772				0.123857
ATL1	1.23789	1.81304
ATL2	0.0249944				0.0141762
ATL3	-0.320821				0.219875
ATM	-0.0338559				0.0202759
ATN1	0.572946				0.494103
ATOX1	-1.03059	1.14843
ATP11B	0.412505				0.34101
ATP11C	0.204169				0.129864
ATP13A1	-1.05842	1.20522
ATP13A3	-0.859104				0.843203
ATP1A1	0.370708				0.262337
ATP1B1	0.766444				0.704882
ATP1B3	1.26833	1.72284
ATP2A2	-0.0096349				0.00541107
ATP2A3	-7.451e-09				0
ATP2B1	0.109835				0.0657745
ATP2B4	1.1629	1.44096
ATP2C1	0.590567				0.482279
ATP5F1A	0.466438				0.351147
ATP5F1B	-0.0367808				0.0210196
ATP5F1C	-0.0598469				0.0347109
ATP5F1D	-0.0686941				0.0421146
ATP5F1E;ATP5F1EP2	-0.987264			1.15817
ATP5IF1	-0.800018				0.884003
ATP5ME	0.313541				0.213884
ATP5MF	-1.12317					1.34681
ATP5MF	-0.218516				0.19956
ATP5MG	0.0546689				0.0316026
ATP5MJ	0.578809				0.469014
ATP5MK	0.680143				0.589705
ATP5PB	-0.28126				0.187937
ATP5PD	-0.970634			1.03347
ATP5PF	0.468282				0.608126
ATP5PO	-0.217394				0.139449
ATP6AP1	-0.585622				0.476677
ATP6AP2	0.075637				0.0443149
ATP6V0A1	0.32719				0.225157
ATP6V0A2	-0.943374				0.984299
ATP6V0C	-0.56037				0.448583
ATP6V0D1	-0.450046				0.335221
ATP6V1A	-0.20119				0.127726
ATP6V1B2	-0.0199045				0.0112526
ATP6V1C1	0.459702				0.344565
ATP6V1D	0.172366				0.10743
ATP6V1E1	-0.003602				0.00201513
ATP6V1G1	-0.32564				0.223868
ATP6V1H	0.567482				0.45641
ATP8B2	0				0
ATPAF1	0.455777				0.388697
ATPAF2	0.457475				0.342401
ATR	0.460308				0.345156
ATRIP	-0.0661741				0.0405011
ATRX	0.803202				0.757813
ATXN10	-0.11772				0.0708532
ATXN2	0.36583				0.258074
ATXN2L	1.6728	3.68861
AUH	0.541074				0.456412
AUP1	-0.270014				0.17913
AURKA	0.452589				0.337672
AURKB	-0.135799				0.0826841
AVEN	0				0
AVL9	-0.358227				0.251478
AXL	0.16444				0.101972
B2M	-0.580695				0.47113
B3GALT6	-0.061665				0.0397515
B3GAT3	0.465561				0.350287
B4GALNT1	0				0
B4GALT1	-1.30029	1.81918
B4GALT3	0				0
B4GAT1	-0.0507875				0.0307642
BABAM1	0.724428				0.647279
BABAM2	-0.515465				0.400654
BAD	0.590984				0.482753
BAG1	-0.726744				0.650377
BAG2	0.326853				0.224877
BAG3	0.861363				0.846785
BAG5	0.779359				0.723201
BAG6	0.0206258				0.0116657
BAIAP2	-0.402674				0.290887
BAIAP2L1	0.220039				0.141385
BAK1	0.672118				0.579601
BANF1	-0.03928				0.0224838
BAP1	0.0772848				0.0536076
BAP18	0.168028				0.104437
BASP1	0.704317				0.620747
BAX	0.610365				0.505038
BAZ1A	-0.454023				0.386711
BAZ1B	-0.394835				0.379591
BBX	0.792147				0.799221
BCAM	0.196221				0.139111
BCAP29	-0.488206				0.372776
BCAP31	-0.531492				0.417469
BCAR1	0.877316				0.872379
BCAR3	-0.0145603				0.00820316
BCAS2	-1.13904	1.69652
BCAS3	0.231706				0.214041
BCAT2	0.225093				0.1451
BCCIP	0.332734				0.229788
BCHE	0				0
BCKDHA	0.303677				0.205851
BCKDHB	0.44941				0.355974
BCKDK	0.332472				0.229569
BCL10	0.0861863				0.0508377
BCL2	-0.37839				0.525162
BCL2L1	0.737338				0.66466
BCL2L11	-0.235702				0.726605
BCL2L13	-0.712247				0.631131
BCL2L2;PABPN1	-0.394123				0.283144
BCL3	0.512179				0.397246
BCL7A	0				0
BCL7B	-1.49e-08				1.59e-08
BCL7C	-0.206599				0.131614
BCL9L	0.817774				0.779486
BCLAF1	-0.112668				0.0675938
BCLAF1	0				0
BCR	-0.268733				0.178133
BCS1L	0.913145				0.931858
BDH1	-0.788489				0.736333
BDH2	0.389926				0.279373
BECN1	0.253427				0.166351
BET1	0.291045				0.195698
BET1L	0.448509				0.355042
BHLHA15	0				0
BICD2	0.00825735				0.00463333
BID	-0.142564				0.103847
BIN1	1.05781	1.20393
BIN3	-0.0782565				0.0459265
BIRC2	0.132301				0.0803746
BIRC6	0.545515				0.432445
BLM	0.21167				0.293296
BLMH	-0.227512				0.146886
BLOC1S1	-0.467224				0.351918
BLOC1S3	0.0471482				0.0271241
BLOC1S4	-4.967e-09				0
BLOC1S5	-0.182495				0.128131
BLOC1S6	0				0
BLTP2	0.296023				0.199681
BLTP3A	1.26232	1.70535
BLTP3B	0.680853				0.685724
BLVRA	-0.941361				0.98074
BLVRB	0.860642				0.845641
BMI1	-0.119194				0.0800271
BMP2K	0.391936				0.281176
BMS1	1.21616	1.57704
BNIP1	0.653407				0.556421
BNIP2	-0.355412				0.249051
BNIP3	-0.0549812				0.0333985
BOD1L1	0.67251				0.580093
BOLA2	-0.30513				0.207028
BOLA3	-0.161224				0.0997726
BOP1	-0.169812				0.105666
BORCS6	-0.481771				0.634207
BPHL	0.441061				0.326622
BPNT1	-0.609743				0.504315
BPNT2	1.46117	2.41032
BPTF	-0.0747645				0.0486448
BRAF	0.206848				0.14775
BRAT1	-1.05195	1.19181
BRCC3	-1.32939	1.91205
BRD2	0.307782				0.209183
BRD3	0.808933				0.766289
BRD4	-0.372463				0.263877
BRD7	-0.481999				0.497913
BRD8	0.741391				0.670174
BRD9	-0.267401				0.177099
BRF1	0.565418				0.974186
BRI3BP	0.699381				0.614335
BRIX1	-0.725166				0.648265
BRMS1	0				0
BROX	0.402533				0.290759
BSCL2	0.125327				0.0757993
BSG	-0.432245				0.318272
BSG	0.245505				0.209162
BST2	-0.255029				0.167574
BTAF1	0.640677				0.540946
BTBD2	0.415545				0.30269
BTF3	-0.730989				0.656077
BTF3	-0.18286				0.121026
BTF3L4	-0.35987				0.252898
BTN2A1	0.15356				0.0996579
BUB1	-0.13651				0.0831547
BUB1B	1.27058	1.72946
BUB3	0.13788				0.084063
BUD23	0.560159				0.448352
BUD31	-0.0946973				0.056163
BYSL	-0.0939342				0.0556832
BZW1	-0.0069866				0.00391712
BZW2	0.67288				0.580556
C11orf54	-0.147059				0.0901866
C11orf68	0.742438				0.671604
C11orf96	0				0
C11orf98	0.828756				0.796088
C15orf39	0				0
C15orf40	1.23382	1.62492
C17orf75	-0.690508				0.646989
C18orf32	-0.0633438				0.0434803
C19orf12	0.390011				0.279448
C19orf53	-0.182739				0.205334
C1GALT1	0.680051				0.58959
C1GALT1C1	1.11306	1.32378
C1orf122	1.16074	1.58032
C1orf174	0.16406				0.130937
C1orf52	0.175319				0.11545
C1QBP	-0.0237864				0.0134807
C2CD2	1.28702	1.77848
C2CD5	0.95106				0.997978
C2orf49	-1.10963	1.82188
C2orf69	0.399981				0.28844
C4A	0.39629				0.561044
C4B	0				0
C5orf22	-0.297397				0.326669
C6orf120	0.203189				0.12916
C6orf47	0.0844315				0.0497467
C6orf89	0				0
C7orf50	0.217252				0.139346
C8orf33	1.34987	1.98064
C8orf82	-0.871644				0.863218
C9orf78	0.539359				0.42584
CA8	0				0
CAB39	-0.294514				0.198471
CACNA2D1	-0.235702				0.726605
CACTIN	0.190306				0.134355
CACYBP	-0.512444				0.397519
CAD	0.946032				0.989014
CADM1	0				0
CADPS2	-0.230413				0.272385
CALB2	1.15655	1.4255
CALCOCO1	0.00324332				0.00269335
CALD1	0.389738				0.279204
CALM1;CALM2;CALM3	-1.21303	1.56869
CALR	0.00612985				0.00343486
CALU	0.687825				0.599471
CAMK2D	0.0461153				0.0265123
CAMK2G	0.127054				0.0769287
CAMKK2	0.163062				0.112927
CAMSAP1	0.91812				0.940342
CAMSAP2	-0.335345				0.23198
CAMSAP3	0.764563				0.821475
CAND1	0.0613204				0.035599
CANT1	1.03332	1.25897
CANX	0.750306				0.682401
CAP1	-0.355749				0.249341
CAP2	0.640377				0.540584
CAPG	0.567679				0.456628
CAPN1	0.202506				0.128669
CAPN2	0.310898				0.211723
CAPN7	1.19334	1.51726
CAPNS1	-0.601986				0.495341
CAPRIN1	0.524009				0.409578
CAPZA1	1.18844	1.50472
CAPZA2	0.323615				0.222188
CAPZB	-0.559698				0.447846
CARD19	-0.0785458				0.0461049
CARHSP1	0.271347				0.19057
CARM1	1.10104	1.29685
CARMIL1	0.578093				0.468213
CARMIL2	0				0
CARNMT1	1.4919	2.54989
CARS1	0.530911				0.416853
CARS2	-0.361124				0.253984
CASC3	0.233134				0.276404
CASK	0.388601				0.278185
CASKIN2	0.147623				0.107941
CASP1	-0.112612				0.138166
CASP10	0.767413				0.760273
CASP2	-0.588257				0.479658
CASP3	0.564383				0.452992
CASP4	-0.146674				0.089929
CASP6	0.34637				0.241309
CASP7	-0.988644			1.06699
CASP8	0.0809554				0.0475926
CAST	-0.435649				0.321485
CASTOR2	-0.363526				0.256069
CAT	0.00220983				0.00123517
CAV1	-0.240349				0.156453
CAV2	1.41496	2.21898
CAVIN1	0.554814				0.442513
CAVIN2	0.578307				0.468453
CAVIN3	0.777594				0.720681
CBFB	-0.118207				0.0711685
CBFB	0.735516				0.848541
CBL	0.682707				0.592955
CBLL1	-0.271785				0.335855
CBR1	-0.330697				0.228083
CBR3	-0.178494				0.111686
CBR4	-0.180097				0.112804
CBS	0				0
CBX3	0.929644				0.960214
CBX5	-0.158963				0.0982313
CBX6	0.159651				0.175047
CC2D1A	0.887201				0.888509
CC2D1B	1.17804	1.47842
CCAR1	-0.129892				0.0787895
CCAR2	0.0880887				0.0520231
CCDC106	-0.235702				0.726605
CCDC115	1.07029	1.68439
CCDC117	0				0
CCDC124	0.0855275				0.0504278
CCDC127	0.184029				0.31765
CCDC134	0.304336				0.206384
CCDC137	0.194707				0.123099
CCDC174	0.779433				0.847313
CCDC186	0.291739				0.257972
CCDC22	0.18485				0.116134
CCDC25	0.331909				0.229098
CCDC43	0.384133				0.274197
CCDC47	-1.20991	1.56044
CCDC50	-1.00608	1.10025
CCDC51	0.0360995				0.0206212
CCDC6	0.577396				0.467433
CCDC86	-1.18857	1.50505
CCDC88A	1.00627	1.10062
CCDC9	1.33141	2.14759
CCDC93	-0.900359				0.910307
CCDC9B	1.13365	1.37108
CCM2	-0.180042				0.118936
CCN1	0.519638				0.405002
CCNA2	1.40044	2.16289
CCNB1	0.184349				0.115782
CCNB2	-1.17791	1.47811
CCND2	0				0
CCNE2	-0.235702				0.726605
CCNH	-0.26124				0.172338
CCNK	-0.212368				0.135789
CCNL1	0.344765				0.351515
CCNL2	-0.904596				0.993848
CCNT1	0.403179				0.291347
CCNT2	0.346079				0.770297
CCPG1	-0.0346388				0.0269777
CCR1	0				0
CCS	0.435863				0.321688
CCT2	0.462959				0.347741
CCT3	0.478289				0.362853
CCT4	0.26492				0.175178
CCT5	0.124797				0.075453
CCT6A	1.47365	2.46572
CCT7	0.552968				0.440505
CCT8	-0.100104				0.0595752
CCZ1;CCZ1B	0.608198				0.502521
CD151	-0.13344				0.0811256
CD28	0				0
CD2AP	-0.364274				0.256719
CD2BP2	0.223086				0.143622
CD38	0				0
CD44	-0.867857				0.857138
CD46	0.762381				0.752505
CD46	0.804556				0.75981
CD47	0.449702				0.334891
CD48	0				0
CD59	0.389433				0.296153
CD63	-1.42185	2.24621
CD70	0				0
CD74	0.820786				0.784017
CD81	-0.790687				0.739516
CD82	0.0384906				0.0220208
CD8B2	0				0
CD9	-0.339551				0.235524
CDA	-1.30488	1.83348
CDC123	-0.519808				0.405179
CDC16	0.599285				0.492234
CDC20	-1.0281	1.14345
CDC23	-0.829153				0.796693
CDC25B	0.235702				0.726605
CDC25C	0.446325				0.352788
CDC27	-1.32818	1.90807
CDC37	0.323139				0.221792
CDC40	0				0
CDC42	-0.344625				0.239824
CDC42BPA	0.683349				0.59377
CDC42BPB	0.519188				0.404532
CDC42EP1	0.494461				0.379093
CDC42EP2	1.17682	1.62613
CDC42EP4	1.17733	1.47664
CDC42SE1	0				0
CDC42SE2	0.270356				0.179395
CDC45	0.208155				0.132737
CDC5L	0.701461				0.617031
CDC73	0.514468				0.399618
CDCA3	-0.456422				0.341379
CDCA5	0.20122				0.153159
CDCA7L	-0.378298				0.269019
CDCA8	0.261834				0.194441
CDCP1	-0.525682				0.411336
CDH11	0.112712				0.067622
CDH17	0				0
CDH2	0				0
CDIPT	-0.99772			1.0842
CDK1	0.672215				0.579723
CDK11B	-0.128924				0.0781542
CDK12	-0.508844				0.3938
CDK13	1.04541	1.17838
CDK14	-0.405732				0.495124
CDK16	-0.0529192				0.0321014
CDK17	0.590084				0.667883
CDK2	-1.61263	3.23059
CDK4	0.322532				0.22129
CDK5	0.331961				0.229141
CDK5RAP3	-0.589768				0.481372
CDK6	-0.837537				0.809532
CDK7	0.145758				0.089315
CDK8	0.0653325				0.0399634
CDK9	-0.164271				0.101857
CDKAL1	-0.0218855				0.0123882
CDKN1C	0				0
CDKN2AIP	-0.890478				0.893903
CDKN2C	0.235702				0.726605
CDS2	-0.125605				0.0759811
CDV3	0.291886				0.196369
CDYL	0.56835				0.488574
CEBPZ	-0.214828				0.137578
CELF1	-0.915568				0.935983
CELF2	0.259947				0.171344
CEMIP	-0.514503				0.399655
CEMIP2	-0.112785				0.0676688
CENPB	0.262474				0.22669
CENPE	-0.17701				0.110652
CENPF	-0.511148				0.396179
CENPH	0				0
CENPM	-0.768387				0.707619
CENPQ	0.52988				0.443525
CENPS	0.246778				0.230967
CENPT	0				0
CENPU	0.752378				0.800709
CEP131	0.738052				0.66563
CEP170	0.39578				0.284639
CEP170	0.947371			1.31887
CEP170B	0.297068				0.20052
CEP250	-0.140978				0.0861221
CEP350	0.289326				0.194328
CEP41	0.33856				0.234688
CEP43	-0.0906051				0.0740727
CEP44	-0.300252				0.203083
CEP55	0.229282				0.148197
CEP76	0.578155				0.468283
CEP85	0.726236				0.927174
CEP97	0.0263832				0.0149773
CEPT1	-0.241332				0.157192
CERS2	0.542447				0.429147
CERS6	0.193629				0.122333
CERT1	0.469065				0.353728
CETN2	0.2872				0.192638
CETN3	0.450512				0.33567
CFAP20	0.36012				0.253115
CFAP298	0.119982				0.0723188
CFAP418	0				0
CFDP1	0.895732				0.902599
CFL1	0.338579				0.234704
CFL2	-0.172938				0.107826
CGGBP1	0.610297				0.504959
CGN	0				0
CHAC2	0.228119				0.191655
CHAF1A	-0.0102013				0.00954533
CHAF1B	0.36443				0.256855
CHAMP1	0.121837				0.0735244
CHCHD1	0.0869664				0.0513235
CHCHD2	0.550122				0.437419
CHCHD3	1.17759					1.47729
CHCHD6	0.0408111				0.0233832
CHCHD7	0				0
CHD1L	0.185723				0.116747
CHD3	-0.447603				0.332875
CHD4	-1.07595	1.24219
CHD8	0.351384				0.245592
CHDH	0				0
CHEK1	0.856439				0.838991
CHEK2	-0.281206				0.563895
CHERP	-0.786758				0.733831
CHID1	0.52251				0.408006
CHKA	0.749268				0.680971
CHML	0.913686			1.01096
CHMP1A	-0.0192739				0.0108917
CHMP1B	0.465064				0.37233
CHMP2A	0.0794595				0.0466685
CHMP2B	0.534369				0.448671
CHMP3	0.1503				0.0923653
CHMP4A	1.18318	1.49136
CHMP4B	0.203315				0.12925
CHMP4C	0				0
CHMP5	-0.502521				0.387304
CHMP6	0.240551				0.156604
CHMP7	-0.688819				0.600741
CHN2	0				0
CHORDC1	-0.14347				0.0877843
CHP1	-0.450753				0.357365
CHPF	-0.0606108				0.0445254
CHPF2	0.40795				0.295703
CHPT1	-0.200745				0.127407
CHRAC1	-0.110657				0.0663016
CHSY1	-0.742819				0.784668
CHTF18	-0.208779				0.133188
CHTF8	0				0
CHTOP	0.608246				0.580006
CHUK	-0.304302				0.218499
CIAO1	-0.927148				0.955884
CIAO2A	0.249612				0.234195
CIAO2B	-0.0835854				0.0517589
CIAO3	0.189393				0.168653
CIAPIN1	-0.0998208				0.059396
CIC	0.00187612				0.00115921
CINP	-0.380471				0.270943
CIP2A	-0.885548				0.885796
CIRBP	1.0532	1.19439
CISD1	-1.53733					2.77803
CISD2	-0.555151				0.442881
CIT	0.851683				0.831511
CIZ1	0.412876				0.300227
CKAP2	-0.324247				0.222711
CKAP2L	0.344782				0.271564
CKAP4	0.69745				0.611836
CKAP5	0.211625				0.13525
CKB	0.642912				0.543645
CKLF	0.151723				0.0933248
CKS1B	-0.462832				0.347617
CKS2	-0.862751				0.84899
CLASP1	0.736105				0.662989
CLASP2	1.01174	1.11123
CLCC1	0.292276				0.196681
CLCN3	0.852653				0.833033
CLCN7	-0.426875				0.35655
CLDN3;CLDN4;CLDN6;CLDN9	-0.678485				0.587609
CLDND1	0.709459				0.627468
CLEC16A	-0.398539				0.384314
CLEC2B	0				0
CLGN	0.0379301				0.0216924
CLIC1	-0.516274				0.401495
CLIC2	-0.235702				0.726605
CLIC3	-1.0432	1.17388
CLIC4	0.737985				0.665539
CLIC6	-0.551799				0.439237
CLINT1	0.241551				0.157356
CLIP1	0.21689				0.139081
CLIP2	-0.266473				0.17638
CLN3	-1.238	1.81339
CLN5	0.351934				0.326727
CLN6	-1.52947	2.7365
CLNS1A	0.00930593				0.00522523
CLP1	-0.150936				0.0927944
CLPB	0.955904			1.00667
CLPP	0.138588				0.0845332
CLPTM1	0.547726				0.434829
CLPTM1L	0.0353626				0.0201908
CLPX	0.570288				0.459517
CLSPN	-0.0070865				0.0049866
CLTA	-0.614875				0.711008
CLTB	0.524546				0.721298
CLTC	0.356961				0.250385
CLU	0.0571077				0.0366951
CLUH	0.0445736				0.0256006
CMAS	-0.0894921				0.0528994
CMBL	0.14331				0.0876776
CMC1	0.458512				0.343408
CMC2	0.335739				0.734726
CMIP	0.0902457				0.0533706
CMPK1	0.0768502				0.0450606
CMSS1	0.586687				0.477881
CMTM6	-0.158661				0.116975
CMTM7	0.784894				0.85694
CMTR1	0.850902				0.830287
CNBP	-0.439721				0.370688
CNDP2	-0.33847				0.234612
CNEP1R1	-0.956726			1.3438
CNN2	-0.283895				0.190018
CNN3	-0.438966				0.32463
CNN3	-0.146737				0.100456
CNNM3	0.0013515				0.00075499
CNNM4	0.393827				0.282878
CNOT1	0.32746				0.225382
CNOT10	0.205624				0.130911
CNOT11	-0.0610415				0.0354308
CNOT2	-0.189217				0.11921
CNOT3	0.0723571				0.0423043
CNOT4	0.655662				0.559186
CNOT6L	-0.967907			1.11788
CNOT7	-0.922695				0.948194
CNOT9	-1.51031	2.63897
CNP	0.0304661				0.0173405
CNPY2	-0.833994				0.80409
CNPY3	0.828449				0.795621
CNTNAP1	-0.170116				0.188604
COA1	-0.0893088				0.072931
COA3	-0.146392				0.0897397
COA6	0.963973			1.02129
COASY	0.534346				0.420497
COBLL1	0.235702				0.726605
COG1	0.284367				0.190392
COG2	0.0876606				0.0517561
COG3	1.02691	1.14107
COG4	-0.361796				0.254566
COG5	0.0679738				0.0396301
COG6	0.726497				0.650046
COG7	-0.437839				0.32356
COG8	0.180162				0.11285
COIL	0.437111				0.32287
COL13A1	0.174384				0.108828
COL4A2	0.837811				0.809954
COL6A1	-0.160682				0.0994031
COLGALT1	0.00777067				0.00435889
COMMD1	0.569431				0.458568
COMMD10	1.14006	1.38611
COMMD2	-0.26638				0.2536
COMMD3	-0.230167				0.148853
COMMD4	0.409495				0.29712
COMMD5	-0.346288				0.241239
COMMD6	-0.0579646				0.0352814
COMMD7	0.915796				0.936372
COMMD8	0.110499				0.170725
COMT	0.372663				0.264052
COMTD1	0.363242				0.289891
COPA	-0.0803001				0.0471876
COPB1	-0.329387				0.226989
COPB2	0.624364				0.521459
COPE	-0.660827				0.56555
COPG1	-0.791892				0.741266
COPG2	-0.89362				0.899096
COPS2	0.417205				0.304224
COPS3	0.399116				0.287656
COPS4	-0.495311				0.379955
COPS5	0.0658511				0.0383404
COPS6	-0.905027				0.918132
COPS7A	1.33423	1.92799
COPS7B	0.612315				0.507309
COPS8	0.0105147				0.00590856
COPZ1	0.429076				0.315291
COQ5	-0.513017				0.424449
COQ6	0.138937				0.0847645
COQ8A	0.850056				0.828963
CORO1A	-0.441858				0.348196
CORO1B	-0.287264				0.192688
CORO1C	-1.10018	1.29493
CORO7	-0.283827				0.189965
CORO7	0.491348				0.375943
COTL1	0.125181				0.0757037
COX11	-1.30711	1.84049
COX14	-0.422957				0.309568
COX15	1.15491	1.42153
COX16	0.653383				0.556391
COX17	0.90259				0.91404
COX19	0.394588				0.283563
COX20	0.261024				0.172172
COX4I1	-0.203492				0.129377
COX5A	-0.131206				0.164686
COX5B	0.278199				0.209003
COX6C	-1.137					1.3789
COX7A2	0.132699				0.0806369
COX7A2L	0.877765				0.873106
COX7B	-0.494935				0.516821
CPA4	1.12525	1.35159
CPD	1.20227	1.54039
CPEB4	0.215785				0.251143
CPNE1	0.368768				0.260639
CPNE2	0.671068				0.620102
CPNE3	-1.30723	1.84085
CPOX	-0.446912				0.332211
CPPED1	0.852582				0.90005
CPQ	0.364506				0.836475
CPSF1	0.124082				0.0749863
CPSF2	0.0881059				0.0520338
CPSF3	0.537133				0.423463
CPSF4	-0.864795			1.76545
CPSF6	-0.175038				0.109282
CPSF7	0.676472				0.585072
CPT1A	-0.220486				0.141712
CPT2	0.0864583				0.051007
CPTP	0.345175				0.254764
CPVL	-0.0153204				0.0108524
CRADD	-0.512677				0.455641
CRAT	0.374072				0.265291
CRBN	-0.867483				0.85654
CREB1	-0.0998911				0.0594405
CREBBP	0.333408				0.244134
CRIM1	-0.526404				0.412096
CRIP2	-1.11891	1.33706
CRIPT	0.44535				0.351784
CRK	0.357952				0.25124
CRKL	-0.09796				0.0582194
CRLF3	-0.932155				0.964587
CRNKL1	0.344026				0.239316
CRTAP	-0.947754				0.992077
CRTC2	0.16694				0.103688
CRY2	0				0
CRYAB	0				0
CRYBB1	0				0
CRYBG1	0.720157				0.641589
CRYZ	0.207353				0.132157
CRYZL1	-0.443664				0.329104
CS	0.480992				0.365546
CSDE1	0.402844				0.291042
CSE1L	0.375149				0.266239
CSGALNACT2	-0.127722				0.077366
CSK	0.297391				0.200779
CSNK1A1	-0.160483				0.0992674
CSNK1D	0.893281				0.898533
CSNK1G3	-0.168623				0.284345
CSNK2A1	-0.20304				0.129052
CSNK2A2	-0.0147551				0.00831394
CSNK2B	-1.04348	1.17444
CSPP1	0				0
CSRP1	-0.0916539				0.0542523
CSRP2	-0.0077118				0.00432569
CST3	-0.681157				0.590989
CSTB	-0.130173				0.0789745
CSTF1	-1.17984	1.48295
CSTF2T	1.43231	2.28839
CSTF3	1.00332	1.09492
CT45A10;CT45A2;CT45A8;CT45A9	0				0
CTAG2	0				0
CTBP1	0.569664				0.458825
CTBP2	0.0317932				0.0181112
CTBS	0.614676				0.588956
CTCF	-0.050783				0.0577662
CTDNEP1	0.253188				0.186874
CTDP1	-0.237041				0.153973
CTH	0.915704				0.936215
CTHRC1	0				0
CTIF	-0.54942				0.43666
CTNNA1	-0.0008734				0.00048775
CTNNA2	0.353095				0.3013
CTNNAL1	0.882159				0.880256
CTNNB1	-0.660142				0.564704
CTNNBL1	-0.0275034				0.0156245
CTNND1	0.780935				0.725458
CTPS1	-0.978797			1.04856
CTPS2	-0.461338				0.346159
CTR9	0.316393				0.216225
CTSA	-0.0077637				0.00435497
CTSB	-1.02307	1.13346
CTSC	-1.19939	1.53288
CTSD	0.741708				0.670607
CTSL	-0.873754				0.866618
CTSS	0.598739				0.889942
CTSZ	-0.0216844				0.0122728
CTTN	0.716662				0.636956
CTTNBP2NL	0.119722				0.0721505
CTU1	1.09735	1.28868
CTU2	-0.292351				0.19674
CUEDC2	-0.49483				0.434105
CUL1	0.761659				0.698169
CUL2	-0.272165				0.180805
CUL3	-0.582476				0.473132
CUL4A	-0.117186				0.0705072
CUL4B	0.661503				0.566385
CUL5	0.759356				0.694952
CUSTOS	0.929117				0.959299
CUTA	-0.748815				0.680347
CUTC	-0.515131				0.497715
CUX1	-0.31361				0.213941
CWC15	-0.354735				0.248468
CWC22	0.331349				0.228629
CWC27	0.0136304				0.00767469
CWF19L1	-0.0993766				0.0591149
CWF19L2	0.454691				0.339703
CXADR	-0.389707				0.316947
CXCR4	-0.235702				0.726605
CXorf38	0.872707			1.02282
CXXC1	-0.918714				0.94136
CYB561A3	0.126549				0.0765978
CYB561D2	0.037235				0.0223503
CYB5B	0.353963				0.247805
CYB5R1	-0.657115				0.560973
CYB5R3	1.04147					1.17035
CYB5R4	-0.300083				0.202946
CYBC1	-0.0091141				0.0051169
CYBRD1	1.16509	1.44631
CYC1	-1.6453					3.4659
CYCS	0.320199				0.219361
CYFIP1	-0.075122				0.0439986
CYFIP2	0.117742				0.145369
CYLD	0.235702				0.726605
CYP1B1	0.489843				0.374424
CYP20A1	0.1314				0.0840191
CYP51A1	0.538954				0.425407
CYRIB	0.414846				0.302044
CYTH1	-0.480216				0.41684
CYTH2;CYTH3	0.338516				0.234651
CZIB	-0.547317				0.434387
DAAM1	0				0
DAB2	-0.0906252				0.053608
DAB2IP	0.0127158				0.0071555
DAD1	0.162177				0.100424
DAG1	0.0510063				0.0294162
DAGLB	-0.0710661				0.0415152
DAP	0				0
DAP3	0.613377				0.508548
DAPP1	0				0
DARS1	0.0432594				0.0248249
DARS2	0.30469				0.206672
DAXX	-0.000725				0.00040484
DAZAP1	-0.355918				0.249486
DBI	-0.0170934				0.00964597
DBN1	-0.0043669				0.0024442
DBNL	0				0
DBNL	0.878773				0.946422
DBNL	1.04188	1.17119
DBR1	-0.774138				0.71576
DBT	-0.0852554				0.0502587
DCAF1	0.104827				0.0625751
DCAF11	-0.349757				0.244199
DCAF13	-0.969355			1.03112
DCAF5	-0.608668				0.633078
DCAF6	0.354372				0.248156
DCAF7	-0.393824				0.282875
DCAF8	-0.313427				0.213791
DCAKD	1.2695	1.72627
DCBLD2	0.0588143				0.0340894
DCD	-0.818831				0.781075
DCK	0.101986				0.0607686
DCP1A	1.18652	1.49981
DCP2	0.0963859				0.145802
DCPS	-0.293618				0.197753
DCTD	-0.583578				0.474372
DCTN1	0.898006				0.906381
DCTN2	1.08988	1.27228
DCTN3	0.673772				0.581676
DCTN4	0.854369				0.835729
DCTN5	0.350925				0.245199
DCTN6	-0.474679				0.410386
DCTPP1	0				0
DCUN1D1	0.128024				0.0775636
DCUN1D5	-1.21288	1.5683
DCXR	0.150559				0.0925404
DDA1	0.153465				0.132475
DDAH1	0.425773				0.312196
DDAH2	-0.671672				0.579043
DDB1	-0.622305				0.519027
DDHD2	-0.252881				0.266181
DDI2	0.666471				0.57255
DDOST	0.0246445				0.0139747
DDRGK1	-0.379119				0.269745
DDT	-1.39526	2.14329
DDX1	0.473328				0.357933
DDX10	-0.73743				0.664785
DDX17	1.08893	1.27021
DDX18	0.277396				0.184898
DDX19A	-0.353519				0.247423
DDX19B	0.623558				0.726513
DDX20	0.155095				0.0956048
DDX21	-0.346553				0.241464
DDX23	-0.0944573				0.0560121
DDX24	0.148141				0.0909132
DDX27	-0.232954				0.150923
DDX28	0.530151				0.41605
DDX31	0.333144				0.230132
DDX39A	-0.494539				0.379172
DDX39B	-0.535326				0.421538
DDX3X	0.589517				0.481087
DDX41	-0.853919				0.835023
DDX42	0.143612				0.0878791
DDX43	0				0
DDX46	0.238437				0.155018
DDX47	0.566365				0.455177
DDX49	-0.149653				0.0919301
DDX5	-0.25281				0.165881
DDX50	-0.0336027				0.0201208
DDX51	-0.99677			1.08239
DDX52	-0.120207				0.0724647
DDX54	-1.06085	1.21028
DDX55	1.01055	1.1089
DDX56	-0.0855408				0.0504361
DDX59	-0.781385				0.782117
DDX6	0.293327				0.19752
DDX60	0.538864				0.425311
DDX60L	-0.648159				0.771612
DECR1	0.152899				0.0941189
DECR2	0.176899				0.197542
DEF6	0.106557				0.0636779
DEGS1	0.725418				0.648602
DEK	-1.07401	1.23806
DENND10	0.666022				0.571992
DENND4A	0				0
DENND4C	0.582071				0.472676
DENND6A	-0.213468				0.385366
DENR	1.33294	1.92372
DEPTOR	0				0
DERA	-0.149824				0.092045
DERL1	-0.406865				0.294711
DERL2	0.183075				0.121185
DERPC	0.447813				0.354323
DFFA	-0.930459				0.961632
DFFB	0				0
DGAT1	0.537899				0.424281
DGCR8	0.245043				0.294247
DGKH	0				0
DGKZ	-0.0991651				0.0699227
DGLUCY	-0.266757				0.1766
DGUOK	0.751373				0.683874
DHCR24	-1.66609	3.6319
DHCR7	-0.305163				0.207055
DHFR	-0.873073				0.865519
DHODH	0.420877				0.307631
DHPS	0.153408				0.121396
DHRS1	0.834849				0.805401
DHRS11	0.0163845				0.00924173
DHRS13	-0.390403				0.678627
DHRS4	0.329684				0.227237
DHRS7	0.584227				0.475104
DHRS7B	1.04172	1.17086
DHRSX	0.677276				0.586085
DHTKD1	-0.235702				0.726605
DHX15	-0.868879				0.858776
DHX16	0.103994				0.0620444
DHX29	1.30686	1.83968
DHX30	0.522321				0.407808
DHX33	0				0
DHX34	0.0360619				0.022829
DHX35	0.0648962				0.0445978
DHX36	0.1864				0.117224
DHX37	-0.026568				0.016706
DHX38	0.866767				0.855395
DHX40	-0.395561				0.284441
DHX57	-0.0077651				0.00435577
DHX8	-0.170564				0.106185
DHX9	-0.107622				0.064358
DIAPH1	-0.235691				0.152965
DIAPH2	0.469525				0.35418
DIAPH3	-0.431043				0.31714
DICER1	0.54391				0.430718
DIDO1	-0.372547				0.26395
DIMT1	-0.184735				0.116053
DIP2B	-0.412244				0.299645
DIPK2A	0.580919				0.733557
DIS3	0.522792				0.408302
DIS3L2	0.937941				0.974716
DKC1	-0.634374				0.533371
DLAT	0.0723388				0.0422931
DLD	0.251923				0.165205
DLG1	0.987349			1.06455
DLG3	-1.37104	2.0546
DLGAP4	-0.246563				0.161137
DLGAP5	-0.322818				0.269231
DLGAP5	0.238356				0.154958
DLST	1.26329					1.70817
DMAC2	0.070236				0.0519962
DMAP1	-0.121856				0.0735367
DNAAF10	-0.0951135				0.0564249
DNAAF5	-0.0496639				0.0286174
DNAJA1	1.29675					1.80821
DNAJA2	0.874205				0.867346
DNAJA3	0.62849				0.526352
DNAJB1	0.244307				0.159432
DNAJB11	0.109514				0.0655687
DNAJB12	0.457381				0.342309
DNAJB4	0.086644				0.0511226
DNAJB6	-0.330865				0.228224
DNAJC1	1.16548	1.44728
DNAJC10	-0.0380086				0.0217383
DNAJC11	0.00833872				0.00467924
DNAJC13	1.02776	1.14277
DNAJC16	-0.183518				0.162592
DNAJC17	0.836428				0.807825
DNAJC19	-0.764663				0.702379
DNAJC2	-0.652844				0.555731
DNAJC21	0.983805			1.0579
DNAJC3	0.682427				0.5926
DNAJC30	-1.43819					2.62943
DNAJC5	0.594884				0.487196
DNAJC7	0.425227				0.311686
DNAJC8	0.467988				0.352669
DNAJC9	-0.78898				0.737042
DNASE2	-0.495581				0.578227
DNM1	-0.856598				0.839242
DNM1L	-0.795087				0.745915
DNM1L	-0.162691				0.100775
DNM2	-0.101151				0.0602386
DNM2	0.619053				0.515197
DNM3	0.229972				0.166974
DNMBP	1.45475	2.38248
DNMT1	0.707033				0.624292
DNPEP	0.318215				0.217724
DNPH1	-0.540521				0.427083
DNTTIP1	-0.489189				0.398164
DOCK1	0.237449				0.154278
DOCK10	-0.363974				0.834511
DOCK2	1.00643	1.10093
DOCK4	0.16699				0.103722
DOCK5	-0.614316				0.509645
DOCK7	0.713254				0.632456
DOCK9	-0.0214753				0.0121528
DOK1	-0.331973				0.242849
DOK3	-0.235702				0.726605
DOK3	0				0
DOLK	0.0422217				0.030562
DOLPP1	-0.105014				0.0626941
DOP1B	0.0175225				0.00989085
DPAGT1	-0.584666				0.508345
DPCD	0.0765281				0.11237
DPF2	-0.008886				0.00498807
DPF3	0				0
DPH1	0.123956				0.074904
DPH2	-0.40378				0.291895
DPH5	0.198781				0.126002
DPH6	-0.378669				0.889915
DPM1	0.577099				0.467101
DPM3	0.10957				0.0656049
DPP3	0.00467532				0.00261737
DPP7	0.941257				0.980557
DPP9	-0.117135				0.0704742
DPY19L1	0.288231				0.193457
DPYD	0.792022				0.741454
DPYSL2	1.05118	1.19022
DPYSL3	0.370204				0.348832
DR1	-0.208771				0.133182
DRAM2	0.143126				0.154203
DRAP1	0.409017				0.296682
DRG1	0.505202				0.390052
DRG2	0.0214413				0.0121333
DROSHA	0.899142			1.07719
DSC1	0.35461				0.263398
DSCC1	-0.29736				0.264138
DSG1	0.206478				0.170488
DSG2	0.81299				0.772327
DSN1	-0.549856				0.437132
DSP	0.631776				0.530265
DST	-0.609069				0.503531
DSTN	-0.2358				0.153046
DTD1	-0.189232				0.11922
DTL	-0.598521				0.525454
DTNBP1	0.186221				0.117097
DTX3L	0.188365				0.118608
DTYMK	-0.261527				0.172559
DUS1L	0.329483				0.529235
DUS2	0.184912				0.122552
DUS3L	-0.509203				0.39417
DUSP12	-0.358068				0.251341
DUSP22	-0.369897				0.856546
DUSP23	-0.954189			1.00359
DUSP3	0.780493				0.724824
DUT	-0.130654				0.0792903
DUT	1.0271					1.24493
DVL1	0.730152				0.703961
DVL2	0.269776				0.178944
DVL3	0				0
DYM	0.417038				0.45331
DYNC1H1	0.686954				0.598359
DYNC1I2	0.695681				0.609552
DYNC1LI1	1.25598	1.68712
DYNC1LI2	0.52489				0.410503
DYNC2I2	0.0326966				0.0206492
DYNLL1	-0.649503				0.551649
DYNLRB1	0.497293				0.381969
DYNLT1	-0.722035				0.644088
DYNLT3	0.426637				0.313005
DYRK1A	0.264688				0.174999
DYSF	-1.15021	1.41024
EAF1	-0.320672				0.267009
EAPP	0.14172				0.0912468
EARS2	-0.124257				0.0751006
EBAG9	-0.228211				0.210173
EBNA1BP2	0.243366				0.158722
EBP	0.121073				0.0730271
ECD	-0.525625				0.411276
ECE1	-0.139115				0.084883
ECH1	-0.502267				0.387044
ECHDC1	1.21266	1.5677
ECHS1	-0.144875				0.0887234
ECI1	0.0739453				0.0432768
ECI2	-0.291261				0.19587
ECM1	0.783987				0.729839
ECPAS	0.387578				0.27727
ECSIT	0.784492				0.730565
ECT2	-1.01937	1.12615
EDC3	0.540112				0.426645
EDC4	-0.453915				0.338953
EDEM3	0.210326				0.134308
EDF1	-0.0024234				0.00135475
EEA1	0.812235				0.771201
EED	0.518367				0.403675
EEF1A1	-0.0517614				0.0298662
EEF1A2	0.502449				0.38723
EEF1AKMT2	-0.197759				0.140354
EEF1B2	-0.370607				0.262249
EEF1D	-0.138664				0.0845837
EEF1D	0.190207				0.119909
EEF1D	0.661383				0.606955
EEF1E1	-0.0237712				0.0134719
EEF1G	0.031475				0.0179263
EEF2	-0.207076				0.131958
EEF2K	0.0129614				0.0173004
EEFSEC	-0.471482				0.356109
EFHD1	0.383541				0.290512
EFHD2	-0.132465				0.0804828
EFL1	0.468273				0.352949
EFR3A	-0.625278				0.659064
EFTUD2	-0.0074191				0.00416072
EGFR	-0.523591				0.40914
EGLN1	0.246662				0.161211
EHBP1	0.977367			1.0459
EHBP1L1	0.751955				0.684677
EHD1	0.935169				0.969853
EHD2	-0.239287				0.155656
EHD4	0.372653				0.264044
EHHADH	0.346757				0.241638
EHMT1	-0.0746142				0.0554317
EHMT2	0.427151				0.779725
EI24	0.500475				0.410517
EIF1	-0.646709				0.548248
EIF1AD	0.110167				0.0659876
EIF1AX	0.806987				0.763405
EIF1B	0.878869				0.874899
EIF2A	1.45099	2.36638
EIF2AK2	1.1374	1.37984
EIF2AK4	0.0925818				0.0548341
EIF2B1	1.02707	1.14139
EIF2B2	0.359382				0.252476
EIF2B3	-0.258335				0.170106
EIF2B4	0.352507				0.246554
EIF2B4	0.553791				0.4414
EIF2B5	0.855137				0.836939
EIF2D	0.985374			1.06084
EIF2S1	0.393734				0.282794
EIF2S2	0.402315				0.290561
EIF2S3	0.396324				0.285129
EIF3A	-0.356972				0.250395
EIF3B	-0.0493748				0.0284456
EIF3C	0.25524				0.167735
EIF3D	1.04963	1.18702
EIF3E	0.0581884				0.0337131
EIF3F	0.54779				0.434898
EIF3G	0.414674				0.301885
EIF3H	-0.229508				0.148364
EIF3I	-1.00328	1.09485
EIF3J	0.520479				0.405881
EIF3K	0.727819				0.651817
EIF3L	0.600567				0.493707
EIF3M	0.457462				0.342388
EIF4A1	0.797496				0.749435
EIF4A2	0.841491				0.815635
EIF4A3	-0.36837				0.26029
EIF4B	0.263279				0.17391
EIF4E	-0.713293				0.632508
EIF4E2	1.40281	2.17191
EIF4E3	0				0
EIF4ENIF1	0.00885481				0.00674363
EIF4G1	0.713536				0.632828
EIF4G1	0.748311				0.731059
EIF4G2	-1.05385	1.19573
EIF4G2	0.0388878				0.0233683
EIF4G3	-0.011559				0.00649973
EIF4H	-0.0331931				0.022274
EIF4H	1.2643	1.7111
EIF5	-0.0421274				0.0241578
EIF5A	-1.3166	1.87058
EIF5B	0.752431				0.685336
EIF6	-0.920331				0.944132
EIPR1	1.16622	1.44909
ELAC1	0				0
ELAC2	-0.32054				0.219643
ELAVL1	1.06369	1.21624
ELF1	0.0854166				0.0503589
ELL	0.188068				0.141745
ELL2	-4.967e-09				0
ELMO1	0.61537				0.510877
ELMO2	1.1439	1.39519
ELMOD2	0.336138				0.232647
ELOA	-0.220454				0.141689
ELOB	-0.830255				0.798372
ELOC	-1.49715	2.57488
ELOVL1	0.775502				0.717699
ELOVL5	1.3527	1.99033
ELP1	-0.784622				0.730752
ELP2	-0.0216079				0.0122289
ELP3	0.490194				0.374778
ELP4	-0.556262				0.444092
ELP5	-0.551701				0.468813
EMC1	0.900388				0.910357
EMC10	-0.086998				0.0570964
EMC2	0.729526				0.65411
EMC3	0.975153			1.0418
EMC4	0.420063				0.306875
EMC6	0.141351				0.0909868
EMC7	0.471927				0.356548
EMC8	-0.672446				0.580013
EMD	0.789192				0.73735
EMG1	0.92748				0.956459
EML2	1.19928	1.5326
EML3	-0.188584				0.118763
EML4	0.506445				0.39133
EMSY	0.15375				0.167526
ENAH	0.206492				0.131536
ENDOD1	0.10707				0.0640053
ENO1	0.203525				0.204394
ENO1	0.630506				0.528751
ENO2	-1.31223	1.85666
ENOPH1	-0.43083				0.316939
ENOSF1	0.547614				0.434708
ENPP1	-0.285235				0.191079
ENSA	0.161612				0.100038
ENY2	-0.802957				0.757452
EOGT	0.120331				0.0808557
EP300	-0.662244				0.567303
EP400	-0.479725				0.364283
EPB41	-0.353961				0.247803
EPB41L1	0.763319				0.700493
EPB41L2	0.0677098				0.0394695
EPB41L2	0.527614				0.413371
EPCAM	0.350794				0.259893
EPDR1	0				0
EPG5	0.619774				0.516045
EPHA2	0.952741			1.00099
EPHA3	0				0
EPHA5	0				0
EPHB2	-0.43418				0.320097
EPHX1	0.684006				0.594604
EPHX2	0				0
EPM2AIP1	0.834903				0.805484
EPN1	-0.171919				0.107121
EPN2	0.01262				0.00710117
EPRS1	-0.774063				0.715654
EPS15	0.877454				0.872603
EPS15L1	0.109635				0.0656467
EPS8	-0.0290826				0.0165383
EPS8L2	0.170795				0.106344
ERAL1	0.351372				0.245581
ERAP1	1.11781	1.33455
ERBIN	0.678925				0.588166
ERC1	0.749191				0.680865
ERCC1	-0.058371				0.0574856
ERCC2	0.178908				0.111974
ERCC3	0.281729				0.188308
ERCC4	-0.345297				0.272069
ERCC5	-0.338721				0.343524
ERCC6L	0.625637				0.522966
ERF	-0.456885				0.514695
ERG28	0.74979				0.68169
ERGIC1	-0.837122				0.808893
ERGIC2	1.17021	1.45893
ERGIC3	-0.520815				0.406232
ERH	0.395842				0.284695
ERI1	0.493583				0.378204
ERI3	-1.09613	1.286
ERICH1	-0.249565				0.261861
ERLEC1	0.117335				0.0706041
ERLIN1	0.269783				0.178949
ERLIN2	1.08519	1.26209
ERMP1	-0.229085				0.14805
ERO1A	0.619383				0.515584
ERP29	0.527396				0.413141
ERP44	0.808112				0.765071
ERRFI1	-0.141039				0.086163
ESAM	0.95206				0.999768
ESD	-0.325452				0.223712
ESF1	0.786449				0.733385
ESPL1	-0.0132915				0.0144396
ESS2	0				0
ESYT1	-0.526676				0.725818
ESYT1	1.0023	1.09296
ESYT2	0.635347				0.534537
ETF1	0.0350328				0.0199982
ETFA	-0.290772				0.19548
ETFB	0.179637				0.112483
ETFDH	0.312765				0.213249
ETHE1	-0.307595				0.221353
ETNK1	-0.169167				0.148027
ETV3	0.686833				0.761032
ETV6	-1.37215	2.05856
EVI5L	0.0143774				0.00951222
EVL	0				0
EVPL	0.342949				0.269767
EWSR1	1.00599	1.10007
EXD2	0.219261				0.140815
EXOC1	-1.06366	1.21618
EXOC2	0.245194				0.160102
EXOC3	1.37694	2.07579
EXOC4	1.08524	1.26219
EXOC5	1.28142	1.76162
EXOC6	0.420164				0.306969
EXOC6B	0.949949				0.995992
EXOC7	0.437353				0.323099
EXOC8	0.124983				0.0755748
EXOSC1	-0.508177				0.393112
EXOSC10	0.492617				0.377226
EXOSC2	0.307147				0.208666
EXOSC3	-0.700159				0.615341
EXOSC4	-0.557966				0.445952
EXOSC5	0.874501				0.867824
EXOSC6	0.391222				0.280536
EXOSC7	-0.857955				0.841386
EXOSC8	0.379157				0.269779
EXOSC9	0.700485				0.615765
EXT2	1.38771	2.11517
EXTL2	0.387263				0.294071
EZH2	-0.266321				0.394958
EZR	0.185771				0.116781
F	0				0
F11R	-0.702586				0.618493
F2R	0.451108				0.414802
F2RL3	0				0
F3	0.265389				0.175541
F5	0.399502				0.702835
F8A1	-0.8651				0.852733
FAAP100	0				0
FABP5	-0.662635				0.567787
FADD	-0.828152				0.795169
FADS1	0.638327				0.538115
FADS2	-1.3213	1.8857
FAF1	-0.379783				0.270333
FAF2	-0.138238				0.084301
FAH	-1.11225	1.32193
FAHD1	-0.227563				0.146924
FAHD2A	-0.677765				0.586702
FAHD2B	0				0
FAIM	0.64831				0.771893
FAM107B	0.635049				0.534179
FAM111A	0.191466				0.156202
FAM111B	0.353399				0.24732
FAM114A1	0.861146				0.84644
FAM114A2	-1.00729	1.10258
FAM118A	-0.565979				0.627511
FAM118B	0.00141662				0.0007914
FAM120A	1.15095	1.41199
FAM120B	0.545638				0.432577
FAM133B	0.990904			1.64805
FAM136A	0.0843696				0.0497083
FAM162A	0.277271				0.1848
FAM193A	-0.139395				0.0949362
FAM20B	0.710657				0.62904
FAM210A	0.583986				0.474832
FAM241A	-0.0572165				0.0500165
FAM32A	-6.83e-09				0
FAM3C	0.120652				0.0727536
FAM50A	0.54769				0.43479
FAM83D	-0.554991				0.472685
FAM83H	0.905121				0.91829
FAM8A1	0.0760182				0.0445491
FAM91A1	-0.84045				0.814025
FAM98A	-0.131504				0.0798496
FAM98B	-0.0931606				0.0551973
FANCA	0.500321				0.671136
FANCD2	-0.453749				0.338792
FANCI	-0.835146				0.870099
FAR1	-0.426435				0.312816
FARS2	0.263471				0.174058
FARSA	-0.148054				0.090855
FARSB	0.0764883				0.0448381
FAS	-0.220345				0.183974
FASN	-0.48071				0.365264
FASTKD1	0				0
FASTKD2	-0.476605				0.36118
FASTKD3	-0.591325				0.516531
FASTKD5	1.34404					1.96084
FAU	-0.272385				0.180976
FBL	-1.17933	1.48166
FBP1	1.28684	1.77794
FBRS	0.476233				0.623423
FBXL12	-0.494684				0.404157
FBXL18	0.105723				0.063146
FBXL3	-0.180558				0.177417
FBXL6	0.0844837				0.0687032
FBXO22	-0.973807			1.03932
FBXO28	0.0526891				0.0515781
FBXO3	-0.321115				0.220117
FBXO33	0				0
FBXO42	0				0
FBXO7	0.437821				0.323543
FBXO9	0.235702				0.726605
FCGRT	0.528131				0.413916
FCHO1	0				0
FCHO2	-0.302076				0.204555
FCHSD1	0.895318				0.901911
FDFT1	0.234839				0.152329
FDPS	1.11296	1.32354
FDXR	0.799933				0.753005
FECH	0.111158				0.0666232
FEN1	0.448702				0.333929
FERMT1	-0.382718				0.272938
FERMT2	0.0187489				0.0105914
FGD1	0.798792				0.809906
FGD3	0				0
FH	0.275712				0.183578
FHIP2A	-0.717483				0.638042
FHL2	-1.37969	2.08575
FHOD1	0.536634				0.422931
FIBP	0.664366				0.569934
FIG4	-0.179656				0.112496
FIGNL1	0.260332				0.17164
FIP1L1	0.01271				0.0071522
FIRRM	-0.410479				0.338843
FIS1	0.437966				0.323681
FITM2	-0.306325				0.220251
FKBP11	-0.515179				0.400357
FKBP15	0.50267				0.387457
FKBP1A	0.124697				0.0753876
FKBP2	-0.0615391				0.035731
FKBP3	-0.615339				0.510841
FKBP4	-0.291297				0.195899
FKBP5	-0.54902				0.436227
FKBP8	0.438899				0.324566
FLAD1	-0.0910174				0.0538536
FLCN	0.336662				0.233088
FLI1	0				0
FLII	-0.843622				0.818937
FLII	0.321474				0.220414
FLNA	-1.22061	1.58895
FLNB	-0.683312				0.593723
FLNC	-0.0246575				0.0139821
FLOT1	-1.27492	1.74224
FLOT2	-0.492806				0.377417
FLVCR1	0				0
FLYWCH2	-0.0369354				0.02111
FMC1	-0.0761798				0.0446484
FMC1	0.527859				0.413629
FMN1	0.906564				0.997536
FMNL1	-0.702761				0.618721
FMNL3	-0.894465				0.975034
FMR1	0.588578				0.480022
FN1	0.111234				0.0666718
FN3KRP	0.495826				0.380478
FNBP1	-1.14539	1.39873
FNBP1L	-0.318727				0.218147
FNBP4	0.299866				0.202771
FNDC3A	0.710091				0.628297
FNDC3B	-0.701538				0.617132
FNTA	0.470648				0.378241
FNTB	0.535265				0.421474
FOCAD	0				0
FOXJ3	-0.370152				0.277843
FOXK1	0.839902				0.813178
FOXO3	0.226534				0.190082
FOXP4	0.392583				0.281758
FOXRED1	0.0866301				0.053754
FPGS	0.350502				0.244836
FRA10AC1	0.803526				0.758291
FRG1	-0.276883				0.184496
FRMD6	-0.194202				0.12274
FRMD8	-0.264457				0.17482
FRYL	0.0215826				0.0122144
FSCN1	-0.289963				0.194835
FTO	-0.351279				0.245501
FTSJ1	-0.923021				0.948756
FTSJ3	-0.389997				0.279436
FUBP1	-0.0035323				0.00197601
FUBP1	0.834767				0.805275
FUBP3	0.168083				0.104474
FUCA1	0.0230589				0.0137097
FUCA2	0.287026				0.1925
FUNDC2	0.590417				0.482108
FUS	0.252749				0.165834
FUT8	0.504745				0.389583
FXR1	0.101574				0.060507
FXR2	1.06418	1.21727
FYCO1	0.606983				0.536051
FZD6	-1.0092	1.20529
G3BP1	0.868952				0.858893
G3BP2	0.608547				0.502925
G6PD	0.504884				0.389725
GABARAP	-0.383952				0.274036
GABARAPL1	0.270979				0.534724
GABARAPL2	1.34702	1.97094
GABPA	0.121214				0.0731191
GADD45GIP1	0.690413				0.602781
GAK	-0.314457				0.214636
GALE	1.10941	1.31554
GALK1	-1.03176	1.15077
GALK2	-0.165184				0.102483
GALM	0.937066				0.973178
GALNT1	0.14059				0.0858643
GALNT10	-0.244489				0.159569
GALNT2	1.24539	1.6571
GALNT3	0.376671				0.267581
GALNT4	0.499031				0.408927
GALNT5	-0.835454				0.80633
GALNT7	-0.328709				0.226423
GALT	-0.149421				0.0917736
GAMT	-1.02889	1.14502
GAN	-0.621046				0.597897
GANAB	-0.317265				0.216942
GANAB	0.534001				0.482044
GANC	-0.112291				0.173962
GAPDH	-0.85425				0.835543
GAPDH	-0.470729				0.536964
GAPVD1	0.516525				0.401756
GAR1	-0.0377814				0.0216053
GARS1	-0.680154				0.589719
GARS1	0.124373				0.079152
GART	-0.306272				0.207955
GAS2	0				0
GAS2L1	1.29184	1.99791
GAS6	0.606992				0.501123
GATAD2A	-0.0781571				0.0458653
GATAD2B	0.175837				0.109837
GATB	-0.0642672				0.0392836
GATD1	-0.928897				0.958917
GATD3	0.010151				0.00570282
GBA1	0.484869				0.369424
GBE1	0.0259175				0.0147085
GBF1	0.215436				0.138021
GBP1	0.29264				0.196971
GBP2	-0.418816				0.305717
GCA	0.241452				0.157281
GCAT	1.18422					2.11855
GCC1	1.0635	1.21582
GCC2	0.851991				0.831994
GCDH	-0.879737				0.87631
GCLC	0.123948				0.074899
GCLM	0.507241				0.392148
GCN1	-0.0666406				0.0388197
GDAP1	-0.33267				0.724376
GDAP2	0.15286				0.131884
GDE1	0.264281				0.184729
GDI1	0.0962658				0.0571505
GDI2	-0.865189				0.852874
GEMIN2	0.334131				0.244783
GEMIN4	-0.505516				0.390375
GEMIN5	0.65197				0.554662
GEMIN8	-0.362053				0.25479
GET1	-0.164544				0.131374
GET3	-0.506611				0.391501
GET4	-1.40446	2.17821
GFER	0.630262				0.565794
GFM1	0.740031				0.668321
GFM2	-0.627069				0.524665
GFPT1	0.375674				0.266702
GFPT2	0.591097				0.482881
GFUS	-0.0830377				0.0488818
GGA1	-0.0783075				0.045958
GGA2	-0.0665727				0.0387784
GGA3	0.542487				0.458051
GGCT	1.10904	1.31471
GGCX	0.520491				0.405893
GGH	-0.147402				0.0904174
GGPS1	0.791997				0.79898
GHDC	0.33956				0.235532
GHITM	-0.430404				0.316539
GIGYF1	0.0148399				0.0087744
GIGYF2	1.14322	1.39357
GINS1	0.745983				0.676455
GINS2	-0.141008				0.22808
GINS3	0.463612				0.397622
GINS4	0.235702				0.726605
GIPC1	1.66641	3.63457
GIT1	-1.31449	1.86384
GIT2	-0.136778				0.0833324
GJA1	0				0
GK;GK3	0				0
GLA	0.458293				0.391553
GLB1	0.721372				0.643205
GLCCI1	-0.358944				0.487605
GLDC	0				0
GLE1	-0.586966				0.478196
GLG1	0.676725				0.585391
GLIPR1	0.438671				0.32435
GLMN	-0.152463				0.0938245
GLMP	-0.728281				0.701205
GLO1	-0.907631				0.922518
GLOD4	0.266716				0.176568
GLRX	-0.403263				0.291423
GLRX3	0.445753				0.331101
GLS	0.562672				0.45111
GLS	0.63363				0.532481
GLT8D1	0.0567825				0.0328689
GLTP	-0.50165				0.386413
GLUD1	0.2984				0.201591
GLUL	0.151022				0.0928521
GLYR1	0				0
GMDS	-0.658917				0.563192
GMFB	0.530373				0.416284
GMFG	-0.32877				0.226474
GMIP	0.257697				0.179332
GMNN	-0.301328				0.203951
GMPPA	-0.345105				0.240232
GMPPB	0.242287				0.15791
GMPR	0.634563				0.533598
GMPR2	-0.752124				0.684911
GMPS	0.597957				0.490712
GNA11	0.961671			1.0171
GNA12	-0.444514				0.664396
[truncated: 4,143 more rows]
